# Supplementary material for: DUF1005 Family Identification, Evolution Analysis in Plants, and Primary Root Elongation Regulation of CiDUF1005 From Caragana intermedia
Source: Front Genet. 2022 Mar 29;13:807293. doi: 10.3389/fgene.2022.807293 (PMC9001952; doi:10.3389/fgene.2022.807293)
Supplement: Supplementary file 1 [file Table2.XLSX]

## Sheet: Table S2
Table S2. Detection of the number and completeness of domains in 303 DUF1005 proteins.
Query	Hit type	PSSM-ID	From	To	E-Value	Bitscore	Accession	Short name	function number	Incomplete	Superfamily	Definition
Q#1 - >AL6G28730.t1[]	superfamily	399314	1	418	0	617.074	cl05633	DUF1005 superfamily	1	-	-	Protein of unknown function (DUF1005); Family of plant proteins with undetermined function.
Q#2 - >Araha.7904s0015.1.p[]	superfamily	399314	1	418	0	612.837	cl05633	DUF1005 superfamily	1	-	-	Protein of unknown function (DUF1005); Family of plant proteins with undetermined function.
Q#3 - >Carub.0006s1588.1.p[]	superfamily	399314	1	418	0	620.156	cl05633	DUF1005 superfamily	1	-	-	Protein of unknown function (DUF1005); Family of plant proteins with undetermined function.
Q#4 - >Bostr.26527s0444.1.p[]	superfamily	399314	1	418	0	616.689	cl05633	DUF1005 superfamily	1	-	-	Protein of unknown function (DUF1005); Family of plant proteins with undetermined function.
Q#5 - >Brara.J01790.1.p[]	superfamily	399314	1	419	0	608.6	cl05633	DUF1005 superfamily	1	-	-	Protein of unknown function (DUF1005); Family of plant proteins with undetermined function.
Q#6 - >Bol019787[]	superfamily	399314	1	414	0	600.511	cl05633	DUF1005 superfamily	1	-	-	Protein of unknown function (DUF1005); Family of plant proteins with undetermined function.
Q#7 - >Thhalv10013602m[]	superfamily	399314	1	418	0	622.852	cl05633	DUF1005 superfamily	1	-	-	Protein of unknown function (DUF1005); Family of plant proteins with undetermined function.
Q#8 - >Gorai.007G249900.1[]	superfamily	399314	4	425	0	624.393	cl05633	DUF1005 superfamily	1	-	-	Protein of unknown function (DUF1005); Family of plant proteins with undetermined function.
Q#9 - >Gorai.007G347500.1[]	superfamily	399314	1	426	0	623.623	cl05633	DUF1005 superfamily	1	-	-	Protein of unknown function (DUF1005); Family of plant proteins with undetermined function.
Q#10 - >Thecc.05G234200.1.p[]	superfamily	399314	1	423	0	643.653	cl05633	DUF1005 superfamily	1	-	-	Protein of unknown function (DUF1005); Family of plant proteins with undetermined function.
Q#11 - >Manes.09G133000.2.p[]	superfamily	399314	1	413	0	625.934	cl05633	DUF1005 superfamily	1	-	-	Protein of unknown function (DUF1005); Family of plant proteins with undetermined function.
Q#12 - >30148.m001418[]	superfamily	399314	1	412	0	629.401	cl05633	DUF1005 superfamily	1	-	-	Protein of unknown function (DUF1005); Family of plant proteins with undetermined function.
Q#13 - >Manes.08G156700.3.p[]	superfamily	399314	1	414	0	647.89	cl05633	DUF1005 superfamily	1	-	-	Protein of unknown function (DUF1005); Family of plant proteins with undetermined function.
Q#14 - >Potri.013G071000.2.p[]	superfamily	399314	1	425	0	637.875	cl05633	DUF1005 superfamily	1	-	-	Protein of unknown function (DUF1005); Family of plant proteins with undetermined function.
Q#15 - >Sapur.013G074100.1.p[]	superfamily	399314	1	426	0	646.735	cl05633	DUF1005 superfamily	1	-	-	Protein of unknown function (DUF1005); Family of plant proteins with undetermined function.
Q#16 - >orange1.1g014188m[]	superfamily	399314	1	414	0	627.475	cl05633	DUF1005 superfamily	1	-	-	Protein of unknown function (DUF1005); Family of plant proteins with undetermined function.
Q#17 - >Ciclev10031611m[]	superfamily	399314	1	414	0	627.475	cl05633	DUF1005 superfamily	1	-	-	Protein of unknown function (DUF1005); Family of plant proteins with undetermined function.
Q#18 - >evm.model.supercontig_73.55[]	superfamily	399314	1	426	0	647.12	cl05633	DUF1005 superfamily	1	-	-	Protein of unknown function (DUF1005); Family of plant proteins with undetermined function.
Q#19 - >XP_008232195.1[]	superfamily	399314	1	428	0	622.082	cl05633	DUF1005 superfamily	1	-	-	Protein of unknown function (DUF1005); Family of plant proteins with undetermined function.
Q#20 - >XP_016650282.1[]	superfamily	399314	1	428	0	622.082	cl05633	DUF1005 superfamily	1	-	-	Protein of unknown function (DUF1005); Family of plant proteins with undetermined function.
Q#21 - >XP_008232196.1[]	superfamily	399314	1	428	0	622.082	cl05633	DUF1005 superfamily	1	-	-	Protein of unknown function (DUF1005); Family of plant proteins with undetermined function.
Q#22 - >Prupe.2G106000.1.p[]	superfamily	399314	1	428	0	623.623	cl05633	DUF1005 superfamily	1	-	-	Protein of unknown function (DUF1005); Family of plant proteins with undetermined function.
Q#23 - >MD02G1232700[]	superfamily	399314	1	434	0	595.118	cl05633	DUF1005 superfamily	1	-	-	Protein of unknown function (DUF1005); Family of plant proteins with undetermined function.
Q#24 - >MD07G1081000[]	superfamily	399314	1	431	0	607.059	cl05633	DUF1005 superfamily	1	-	-	Protein of unknown function (DUF1005); Family of plant proteins with undetermined function.
Q#25 - >gene38169-v2.0.a2-hybrid.t1[]	superfamily	399314	1	430	0	616.304	cl05633	DUF1005 superfamily	1	-	-	Protein of unknown function (DUF1005); Family of plant proteins with undetermined function.
Q#26 - >Cucsa.362550.1[]	superfamily	399314	1	423	0	637.105	cl05633	DUF1005 superfamily	1	-	-	Protein of unknown function (DUF1005); Family of plant proteins with undetermined function.
Q#27 - >Glyma.07G122800.1.p[]	superfamily	399314	1	427	0	682.173	cl05633	DUF1005 superfamily	1	-	-	Protein of unknown function (DUF1005); Family of plant proteins with undetermined function.
Q#28 - >Glyma.03G099900.1.p[]	superfamily	399314	1	428	0	660.987	cl05633	DUF1005 superfamily	1	-	-	Protein of unknown function (DUF1005); Family of plant proteins with undetermined function.
Q#29 - >XP_020237133.1[]	superfamily	399314	1	427	0	648.661	cl05633	DUF1005 superfamily	1	-	-	Protein of unknown function (DUF1005); Family of plant proteins with undetermined function.
Q#30 - >Phvul.010G039800.1.p[]	superfamily	399314	1	429	0	643.268	cl05633	DUF1005 superfamily	1	-	-	Protein of unknown function (DUF1005); Family of plant proteins with undetermined function.
Q#31 - >Medtr8g009770.2[]	superfamily	399314	1	430	0	627.089	cl05633	DUF1005 superfamily	1	-	-	Protein of unknown function (DUF1005); Family of plant proteins with undetermined function.
Q#32 - >Tp57577_TGAC_v2_mRNA17981[]	superfamily	399314	1	429	0	627.089	cl05633	DUF1005 superfamily	1	-	-	Protein of unknown function (DUF1005); Family of plant proteins with undetermined function.
Q#33 - >Ca_11792[]	superfamily	399314	1	426	0	622.082	cl05633	DUF1005 superfamily	1	-	-	Protein of unknown function (DUF1005); Family of plant proteins with undetermined function.
Q#34 - >Lj3g0015252.1[]	superfamily	399314	1	424	0	637.875	cl05633	DUF1005 superfamily	1	-	-	Protein of unknown function (DUF1005); Family of plant proteins with undetermined function.
Q#35 - >Eucgr.E01747.1.p[]	superfamily	399314	1	423	0	625.163	cl05633	DUF1005 superfamily	1	-	-	Protein of unknown function (DUF1005); Family of plant proteins with undetermined function.
Q#36 - >VIT_215s0024g00820.2[]	superfamily	399314	1	427	0	647.12	cl05633	DUF1005 superfamily	1	-	-	Protein of unknown function (DUF1005); Family of plant proteins with undetermined function.
Q#37 - >XP_016543514.1[]	superfamily	399314	1	415	0	638.26	cl05633	DUF1005 superfamily	1	-	-	Protein of unknown function (DUF1005); Family of plant proteins with undetermined function.
Q#38 - >XP_016543527.1[]	superfamily	399314	1	415	0	638.26	cl05633	DUF1005 superfamily	1	-	-	Protein of unknown function (DUF1005); Family of plant proteins with undetermined function.
Q#39 - >XP_016543542.1[]	superfamily	399314	1	415	0	638.26	cl05633	DUF1005 superfamily	1	-	-	Protein of unknown function (DUF1005); Family of plant proteins with undetermined function.
Q#40 - >XP_016543533.1[]	superfamily	399314	1	415	0	638.26	cl05633	DUF1005 superfamily	1	-	-	Protein of unknown function (DUF1005); Family of plant proteins with undetermined function.
Q#41 - >XP_016543523.1[]	superfamily	399314	1	415	0	638.26	cl05633	DUF1005 superfamily	1	-	-	Protein of unknown function (DUF1005); Family of plant proteins with undetermined function.
Q#42 - >PGSC0003DMP400054200[]	superfamily	399314	1	415	0	640.957	cl05633	DUF1005 superfamily	1	-	-	Protein of unknown function (DUF1005); Family of plant proteins with undetermined function.
Q#43 - >PGSC0003DMP400043748[]	superfamily	399314	1	414	0	617.845	cl05633	DUF1005 superfamily	1	-	-	Protein of unknown function (DUF1005); Family of plant proteins with undetermined function.
Q#44 - >DCAR_015745[]	superfamily	399314	1	411	0	609.755	cl05633	DUF1005 superfamily	1	-	-	Protein of unknown function (DUF1005); Family of plant proteins with undetermined function.
Q#45 - >Lsat_1_v5_gn_7_33221.1[]	superfamily	399314	1	414	0	638.645	cl05633	DUF1005 superfamily	1	-	-	Protein of unknown function (DUF1005); Family of plant proteins with undetermined function.
Q#46 - >XP_010266416.1[]	superfamily	399314	1	427	0	622.852	cl05633	DUF1005 superfamily	1	-	-	Protein of unknown function (DUF1005); Family of plant proteins with undetermined function.
Q#47 - >XP_010266417.1[]	superfamily	399314	1	427	0	622.852	cl05633	DUF1005 superfamily	1	-	-	Protein of unknown function (DUF1005); Family of plant proteins with undetermined function.
Q#48 - >XP_010266418.1[]	superfamily	399314	1	427	0	622.852	cl05633	DUF1005 superfamily	1	-	-	Protein of unknown function (DUF1005); Family of plant proteins with undetermined function.
Q#49 - >XP_010266419.1[]	superfamily	399314	1	427	0	622.852	cl05633	DUF1005 superfamily	1	-	-	Protein of unknown function (DUF1005); Family of plant proteins with undetermined function.
Q#50 - >XP_010275162.1[]	superfamily	399314	1	426	0	623.623	cl05633	DUF1005 superfamily	1	-	-	Protein of unknown function (DUF1005); Family of plant proteins with undetermined function.
Q#51 - >HORVU6Hr1G073740.1[]	superfamily	399314	1	419	1.43e-151	437.186	cl05633	DUF1005 superfamily	1	-	-	Protein of unknown function (DUF1005); Family of plant proteins with undetermined function.
Q#52 - >Brdisv1Adi-121030339m.p[]	superfamily	399314	1	270	4.18e-83	257.683	cl05633	DUF1005 superfamily	incomplete	C	-	Protein of unknown function (DUF1005); Family of plant proteins with undetermined function.
Q#53 - >LOC_Os08g06640.1[]	superfamily	399314	1	418	6.86e-172	488.418	cl05633	DUF1005 superfamily	1	-	-	Protein of unknown function (DUF1005); Family of plant proteins with undetermined function.
Q#54 - >Sobic.007G054100.2.p[]	superfamily	399314	1	426	1.3e-168	480.328	cl05633	DUF1005 superfamily	1	-	-	Protein of unknown function (DUF1005); Family of plant proteins with undetermined function.
Q#55 - >GRMZM2G113682_P01[]	superfamily	399314	1	421	2.37e-169	481.869	cl05633	DUF1005 superfamily	1	-	-	Protein of unknown function (DUF1005); Family of plant proteins with undetermined function.
Q#56 - >Spipo0G0013600[]	superfamily	399314	1	432	2.75e-178	504.981	cl05633	DUF1005 superfamily	1	-	-	Protein of unknown function (DUF1005); Family of plant proteins with undetermined function.
Q#57 - >GSMUA_Achr4P20760_001[]	superfamily	399314	1	368	1.69e-165	469.543	cl05633	DUF1005 superfamily	1	-	-	Protein of unknown function (DUF1005); Family of plant proteins with undetermined function.
Q#58 - >XP_019701887.1[]	superfamily	399314	1	427	0	609.37	cl05633	DUF1005 superfamily	1	-	-	Protein of unknown function (DUF1005); Family of plant proteins with undetermined function.
Q#59 - >Aco013162.1[]	superfamily	399314	2	428	0	577.784	cl05633	DUF1005 superfamily	1	-	-	Protein of unknown function (DUF1005); Family of plant proteins with undetermined function.
Q#60 - >MA_5978g0020[]	superfamily	399314	1	392	0	551.205	cl05633	DUF1005 superfamily	1	-	-	Protein of unknown function (DUF1005); Family of plant proteins with undetermined function.
Q#61 - >MA_100461g0010[]	superfamily	399314	5	129	8.65e-39	134.804	cl05633	DUF1005 superfamily	incomplete	C	-	Protein of unknown function (DUF1005); Family of plant proteins with undetermined function.
Q#62 - >MA_178396g0010[]	superfamily	399314	1	130	1.7e-43	148.286	cl05633	DUF1005 superfamily	incomplete	C	-	Protein of unknown function (DUF1005); Family of plant proteins with undetermined function.
Q#62 - >MA_178396g0010[]	superfamily	399314	127	152	1.54e-07	49.2901	cl05633	DUF1005 superfamily	incomplete	N	-	Protein of unknown function (DUF1005); Family of plant proteins with undetermined function.
Q#63 - >MA_60392g0020[]	superfamily	399314	2	137	2.25e-28	107.84	cl05633	DUF1005 superfamily	incomplete	N	-	Protein of unknown function (DUF1005); Family of plant proteins with undetermined function.
Q#64 - >MA_962286g0010[]	superfamily	399314	1	154	6.63e-50	164.85	cl05633	DUF1005 superfamily	incomplete	C	-	Protein of unknown function (DUF1005); Family of plant proteins with undetermined function.
Q#65 - >PITA_000021796-RA[]	superfamily	399314	1	191	3.04e-63	201.059	cl05633	DUF1005 superfamily	incomplete	C	-	Protein of unknown function (DUF1005); Family of plant proteins with undetermined function.
Q#66 - >PITA_000033412-RA[]	superfamily	399314	1	134	2.91e-30	112.078	cl05633	DUF1005 superfamily	incomplete	C	-	Protein of unknown function (DUF1005); Family of plant proteins with undetermined function.
Q#67 - >PITA_000072609-RA[]	superfamily	399314	1	433	0	637.875	cl05633	DUF1005 superfamily	1	-	-	Protein of unknown function (DUF1005); Family of plant proteins with undetermined function.
Q#68 - >PITA_000026902-RA[]	superfamily	399314	5	52	1.7e-19	79.7208	cl05633	DUF1005 superfamily	incomplete	NC	-	Protein of unknown function (DUF1005); Family of plant proteins with undetermined function.
Q#69 - >PITA_000013606-RA[]	superfamily	399314	1	430	0	603.592	cl05633	DUF1005 superfamily	1	-	-	Protein of unknown function (DUF1005); Family of plant proteins with undetermined function.
Q#70 - >MA_89690g0010[]	superfamily	399314	1	386	0	548.124	cl05633	DUF1005 superfamily	1	-	-	Protein of unknown function (DUF1005); Family of plant proteins with undetermined function.
Q#71 - >111932[]	superfamily	399314	1	430	0	597.044	cl05633	DUF1005 superfamily	1	-	-	Protein of unknown function (DUF1005); Family of plant proteins with undetermined function.
Q#72 - >77561[]	superfamily	399314	1	436	0	635.949	cl05633	DUF1005 superfamily	1	-	-	Protein of unknown function (DUF1005); Family of plant proteins with undetermined function.
Q#73 - >440968[]	superfamily	399314	1	468	9.12e-175	497.277	cl05633	DUF1005 superfamily	1	-	-	Protein of unknown function (DUF1005); Family of plant proteins with undetermined function.
Q#74 - >Pp3c5_6730V3.1.p[]	superfamily	399314	1	435	0	525.397	cl05633	DUF1005 superfamily	1	-	-	Protein of unknown function (DUF1005); Family of plant proteins with undetermined function.
Q#75 - >Pp3c6_18500V3.1.p[]	superfamily	399314	1	435	9.93e-175	495.736	cl05633	DUF1005 superfamily	1	-	-	Protein of unknown function (DUF1005); Family of plant proteins with undetermined function.
Q#76 - >Pp3c16_2850V3.1.p[]	superfamily	399314	1	433	0	522.7	cl05633	DUF1005 superfamily	1	-	-	Protein of unknown function (DUF1005); Family of plant proteins with undetermined function.
Q#77 - >MA_204386g0010[]	superfamily	399314	27	217	8.18e-57	186.036	cl05633	DUF1005 superfamily	incomplete	N	-	Protein of unknown function (DUF1005); Family of plant proteins with undetermined function.
Q#78 - >MA_7826075g0010[]	superfamily	399314	2	84	2.17e-28	105.144	cl05633	DUF1005 superfamily	incomplete	N	-	Protein of unknown function (DUF1005); Family of plant proteins with undetermined function.
Q#79 - >PITA_000036082-RA[]	superfamily	399314	1	436	1.36e-167	484.951	cl05633	DUF1005 superfamily	1	-	-	Protein of unknown function (DUF1005); Family of plant proteins with undetermined function.
Q#79 - >PITA_000036082-RA[]	superfamily	399314	450	544	1.92e-12	69.3204	cl05633	DUF1005 superfamily	incomplete	NC	-	Protein of unknown function (DUF1005); Family of plant proteins with undetermined function.
Q#80 - >MA_7651685g0010[]	superfamily	399314	1	159	7.31e-63	198.747	cl05633	DUF1005 superfamily	incomplete	C	-	Protein of unknown function (DUF1005); Family of plant proteins with undetermined function.
Q#81 - >PITA_000089113-RA[]	superfamily	399314	7	101	3.95e-15	72.0168	cl05633	DUF1005 superfamily	incomplete	NC	-	Protein of unknown function (DUF1005); Family of plant proteins with undetermined function.
Q#82 - >PITA_000019711-RA[]	superfamily	399314	7	97	2.04e-19	80.8764	cl05633	DUF1005 superfamily	incomplete	NC	-	Protein of unknown function (DUF1005); Family of plant proteins with undetermined function.
Q#83 - >PITA_000006804-RA[]	superfamily	399314	16	58	7.68e-12	58.5348	cl05633	DUF1005 superfamily	incomplete	NC	-	Protein of unknown function (DUF1005); Family of plant proteins with undetermined function.
Q#84 - >PITA_000053106-RA[]	superfamily	399314	29	108	1.43e-11	62.772	cl05633	DUF1005 superfamily	incomplete	NC	-	Protein of unknown function (DUF1005); Family of plant proteins with undetermined function.
Q#85 - >PITA_000068896-RA[]	superfamily	399314	1	197	1.96e-37	137.116	cl05633	DUF1005 superfamily	1	-	-	Protein of unknown function (DUF1005); Family of plant proteins with undetermined function.
Q#86 - >PITA_000078333-RA[]	superfamily	399314	1	83	1.24e-16	73.9428	cl05633	DUF1005 superfamily	incomplete	C	-	Protein of unknown function (DUF1005); Family of plant proteins with undetermined function.
Q#87 - >PITA_000027241-RA[]	superfamily	399314	1	89	1.04e-21	89.736	cl05633	DUF1005 superfamily	incomplete	C	-	Protein of unknown function (DUF1005); Family of plant proteins with undetermined function.
Q#88 - >PITA_000010612-RA[]	superfamily	399314	1	135	1.71e-22	91.662	cl05633	DUF1005 superfamily	incomplete	C	-	Protein of unknown function (DUF1005); Family of plant proteins with undetermined function.
Q#89 - >PITA_000078333-RA[]	superfamily	399314	1	83	1.24e-16	73.9428	cl05633	DUF1005 superfamily	incomplete	C	-	Protein of unknown function (DUF1005); Family of plant proteins with undetermined function.
Q#90 - >PITA_000027881-RA[]	superfamily	399314	227	356	2.13e-49	171.013	cl05633	DUF1005 superfamily	incomplete	N	-	Protein of unknown function (DUF1005); Family of plant proteins with undetermined function.
Q#91 - >PITA_000043722-RA[]	superfamily	399314	5	52	1.36e-15	68.55	cl05633	DUF1005 superfamily	incomplete	C	-	Protein of unknown function (DUF1005); Family of plant proteins with undetermined function.
Q#92 - >PITA_000031609-RA[]	superfamily	399314	72	176	1.73e-35	127.871	cl05633	DUF1005 superfamily	incomplete	N	-	Protein of unknown function (DUF1005); Family of plant proteins with undetermined function.
Q#93 - >PITA_000041402-RA[]	superfamily	399314	30	136	3.68e-26	101.292	cl05633	DUF1005 superfamily	incomplete	N	-	Protein of unknown function (DUF1005); Family of plant proteins with undetermined function.
Q#94 - >PITA_000027880-RA[]	superfamily	399314	9	239	5.15e-110	323.167	cl05633	DUF1005 superfamily	incomplete	N	-	Protein of unknown function (DUF1005); Family of plant proteins with undetermined function.
Q#95 - >PITA_000082256-RA[]	superfamily	399314	1	162	1.94e-63	201.059	cl05633	DUF1005 superfamily	incomplete	N	-	Protein of unknown function (DUF1005); Family of plant proteins with undetermined function.
Q#96 - >PITA_000094250-RA[]	superfamily	399314	1	189	7.74e-95	281.951	cl05633	DUF1005 superfamily	incomplete	N	-	Protein of unknown function (DUF1005); Family of plant proteins with undetermined function.
Q#97 - >PITA_000068595-RA[]	superfamily	399314	1	436	0	657.135	cl05633	DUF1005 superfamily	1	-	-	Protein of unknown function (DUF1005); Family of plant proteins with undetermined function.
Q#98 - >MA_23754g0010[]	superfamily	399314	1	405	0	596.659	cl05633	DUF1005 superfamily	1	-	-	Protein of unknown function (DUF1005); Family of plant proteins with undetermined function.
Q#99 - >PITA_000017885-RA[]	superfamily	399314	1	437	0	657.135	cl05633	DUF1005 superfamily	1	-	-	Protein of unknown function (DUF1005); Family of plant proteins with undetermined function.
Q#100 - >MA_25897g0010[]	superfamily	399314	1	438	0	676.01	cl05633	DUF1005 superfamily	1	-	-	Protein of unknown function (DUF1005); Family of plant proteins with undetermined function.
Q#101 - >evm_27.model.AmTr_v1.0_scaffold00033.73[]	superfamily	399314	1	447	0	716.071	cl05633	DUF1005 superfamily	1	-	-	Protein of unknown function (DUF1005); Family of plant proteins with undetermined function.
Q#102 - >evm_27.model.AmTr_v1.0_scaffold00056.139[]	superfamily	399314	1	181	2.79e-67	211.074	cl05633	DUF1005 superfamily	incomplete	C	-	Protein of unknown function (DUF1005); Family of plant proteins with undetermined function.
Q#103 - >evm_27.model.AmTr_v1.0_scaffold00056.140[]	superfamily	399314	2	293	5.59e-64	207.222	cl05633	DUF1005 superfamily	incomplete	N	-	Protein of unknown function (DUF1005); Family of plant proteins with undetermined function.
Q#104 - >Zosma11g00700.1[]	superfamily	399314	1	418	7.91e-126	370.932	cl05633	DUF1005 superfamily	1	-	-	Protein of unknown function (DUF1005); Family of plant proteins with undetermined function.
Q#105 - >XP_010924447.1[]	superfamily	399314	1	433	0	528.093	cl05633	DUF1005 superfamily	1	-	-	Protein of unknown function (DUF1005); Family of plant proteins with undetermined function.
Q#106 - >XP_029120365.1[]	superfamily	399314	1	440	0	521.93	cl05633	DUF1005 superfamily	1	-	-	Protein of unknown function (DUF1005); Family of plant proteins with undetermined function.
Q#107 - >XP_010915009.1[]	superfamily	399314	1	440	0	521.93	cl05633	DUF1005 superfamily	1	-	-	Protein of unknown function (DUF1005); Family of plant proteins with undetermined function.
Q#108 - >GSMUA_Achr6P26420_001[]	superfamily	399314	1	443	0	514.996	cl05633	DUF1005 superfamily	1	-	-	Protein of unknown function (DUF1005); Family of plant proteins with undetermined function.
Q#109 - >GSMUA_Achr9P06020_001[]	superfamily	399314	1	383	1.95e-143	414.074	cl05633	DUF1005 superfamily	1	-	-	Protein of unknown function (DUF1005); Family of plant proteins with undetermined function.
Q#110 - >GSMUA_Achr7P25030_001[]	superfamily	399314	1	378	5.45e-140	405.214	cl05633	DUF1005 superfamily	1	-	-	Protein of unknown function (DUF1005); Family of plant proteins with undetermined function.
Q#111 - >GSMUA_Achr4P08250_001[]	superfamily	399314	1	426	0	520.004	cl05633	DUF1005 superfamily	1	-	-	Protein of unknown function (DUF1005); Family of plant proteins with undetermined function.
Q#111 - >GSMUA_Achr4P08250_001[]	superfamily	418545	534	648	2.55e-57	188.807	cl19212	PTH2_family superfamily		-	-	Peptidyl-tRNA hydrolase, type 2 (PTH2)_like . Peptidyl-tRNA hydrolase activity releases tRNA from the premature translation termination product peptidyl-tRNA. Two structurally different enzymes have been reported to encode such activity, Pth present in bacteria and eukaryotes and Pth2 present in archaea and eukaryotes.
Q#112 - >Aco005639.1[]	superfamily	399314	1	443	7.8e-165	471.084	cl05633	DUF1005 superfamily	1	-	-	Protein of unknown function (DUF1005); Family of plant proteins with undetermined function.
Q#113 - >GRMZM2G078210_P01[]	superfamily	399314	1	442	1.15e-152	439.882	cl05633	DUF1005 superfamily	1	-	-	Protein of unknown function (DUF1005); Family of plant proteins with undetermined function.
Q#114 - >Sobic.003G290600.1.p[]	superfamily	399314	1	445	1.68e-157	452.209	cl05633	DUF1005 superfamily	1	-	-	Protein of unknown function (DUF1005); Family of plant proteins with undetermined function.
Q#115 - >Brdisv1Adi-121019040m.p[]	superfamily	399314	3	373	7.81e-144	414.844	cl05633	DUF1005 superfamily	1	-	-	Protein of unknown function (DUF1005); Family of plant proteins with undetermined function.
Q#116 - >Sobic.006G174050.1.p[]	superfamily	399314	3	50	6.27e-11	60.0756	cl05633	DUF1005 superfamily	incomplete	NC	-	Protein of unknown function (DUF1005); Family of plant proteins with undetermined function.
Q#117 - >LOC_Os01g53790.1[]	superfamily	399314	1	441	1.2e-159	457.602	cl05633	DUF1005 superfamily	1	-	-	Protein of unknown function (DUF1005); Family of plant proteins with undetermined function.
Q#118 - >Aqcoe7G145300.1.p[]	superfamily	399314	1	409	0	571.235	cl05633	DUF1005 superfamily	1	-	-	Protein of unknown function (DUF1005); Family of plant proteins with undetermined function.
Q#119 - >XP_010267102.1[]	superfamily	399314	1	409	0	581.636	cl05633	DUF1005 superfamily	1	-	-	Protein of unknown function (DUF1005); Family of plant proteins with undetermined function.
Q#120 - >XP_010249469.1[]	superfamily	399314	1	409	0	598.199	cl05633	DUF1005 superfamily	1	-	-	Protein of unknown function (DUF1005); Family of plant proteins with undetermined function.
Q#121 - >VIT_211s0016g02920.1[]	superfamily	399314	1	409	0	595.118	cl05633	DUF1005 superfamily	1	-	-	Protein of unknown function (DUF1005); Family of plant proteins with undetermined function.
Q#122 - >EL10Ac8g18358.1[]	superfamily	399314	1	417	0	563.531	cl05633	DUF1005 superfamily	1	-	-	Protein of unknown function (DUF1005); Family of plant proteins with undetermined function.
Q#123 - >Cucsa.116740.1[]	superfamily	399314	1	412	0	571.235	cl05633	DUF1005 superfamily	1	-	-	Protein of unknown function (DUF1005); Family of plant proteins with undetermined function.
Q#124 - >Thecc.09G098000.1.p[]	superfamily	399314	1	408	0	578.554	cl05633	DUF1005 superfamily	1	-	-	Protein of unknown function (DUF1005); Family of plant proteins with undetermined function.
Q#125 - >Gorai.001G009800.1[]	superfamily	399314	66	479	0	569.309	cl05633	DUF1005 superfamily	1	-	-	Protein of unknown function (DUF1005); Family of plant proteins with undetermined function.
Q#126 - >Gorai.009G028600.1[]	superfamily	399314	1	409	0	588.569	cl05633	DUF1005 superfamily	1	-	-	Protein of unknown function (DUF1005); Family of plant proteins with undetermined function.
Q#127 - >Ciclev10008480m[]	superfamily	399314	1	400	5.44e-175	494.966	cl05633	DUF1005 superfamily	1	-	-	Protein of unknown function (DUF1005); Family of plant proteins with undetermined function.
Q#128 - >orange1.1g017474m[]	superfamily	399314	6	362	0	509.604	cl05633	DUF1005 superfamily	1	-	-	Protein of unknown function (DUF1005); Family of plant proteins with undetermined function.
Q#129 - >Lus10034991[]	superfamily	399314	1	424	0	556.213	cl05633	DUF1005 superfamily	1	-	-	Protein of unknown function (DUF1005); Family of plant proteins with undetermined function.
Q#130 - >Lus10012933[]	superfamily	399314	2	322	2.8e-156	444.505	cl05633	DUF1005 superfamily	incomplete	N	-	Protein of unknown function (DUF1005); Family of plant proteins with undetermined function.
Q#131 - >29912.m005358[]	superfamily	399314	1	413	0	592.036	cl05633	DUF1005 superfamily	1	-	-	Protein of unknown function (DUF1005); Family of plant proteins with undetermined function.
Q#132 - >Manes.03G028600.1.p[]	superfamily	399314	1	411	0	587.799	cl05633	DUF1005 superfamily	1	-	-	Protein of unknown function (DUF1005); Family of plant proteins with undetermined function.
Q#133 - >Manes.16G107200.1.p[]	superfamily	399314	1	411	0	593.577	cl05633	DUF1005 superfamily	1	-	-	Protein of unknown function (DUF1005); Family of plant proteins with undetermined function.
Q#134 - >Eucgr.L02955.1.p[]	superfamily	399314	4	192	2.55e-108	317.004	cl05633	DUF1005 superfamily	incomplete	N	-	Protein of unknown function (DUF1005); Family of plant proteins with undetermined function.
Q#135 - >Eucgr.C03707.1.p[]	superfamily	399314	1	411	0	564.687	cl05633	DUF1005 superfamily	1	-	-	Protein of unknown function (DUF1005); Family of plant proteins with undetermined function.
Q#136 - >XP_016540376.1[]	superfamily	399314	1	411	0	567.769	cl05633	DUF1005 superfamily	1	-	-	Protein of unknown function (DUF1005); Family of plant proteins with undetermined function.
Q#137 - >PGSC0003DMP400000697[]	superfamily	399314	1	415	0	566.613	cl05633	DUF1005 superfamily	1	-	-	Protein of unknown function (DUF1005); Family of plant proteins with undetermined function.
Q#138 - >Lsat_1_v5_gn_8_87260.1[]	superfamily	399314	1	413	0	575.087	cl05633	DUF1005 superfamily	1	-	-	Protein of unknown function (DUF1005); Family of plant proteins with undetermined function.
Q#139 - >DCAR_012025[]	superfamily	399314	43	420	0	519.619	cl05633	DUF1005 superfamily	1	-	-	Protein of unknown function (DUF1005); Family of plant proteins with undetermined function.
Q#140 - >DCAR_028647[]	superfamily	399314	1	413	0	563.917	cl05633	DUF1005 superfamily	1	-	-	Protein of unknown function (DUF1005); Family of plant proteins with undetermined function.
Q#141 - >gene11339-v1.0-hybrid.t1[]	superfamily	399314	1	413	0	586.258	cl05633	DUF1005 superfamily	1	-	-	Protein of unknown function (DUF1005); Family of plant proteins with undetermined function.
Q#142 - >XP_008242466.1[]	superfamily	399314	1	412	0	577.399	cl05633	DUF1005 superfamily	1	-	-	Protein of unknown function (DUF1005); Family of plant proteins with undetermined function.
Q#143 - >Prupe.7G217400.1.p[]	superfamily	399314	1	412	0	572.776	cl05633	DUF1005 superfamily	1	-	-	Protein of unknown function (DUF1005); Family of plant proteins with undetermined function.
Q#144 - >MD02G1068200[]	superfamily	399314	1	410	0	582.406	cl05633	DUF1005 superfamily	1	-	-	Protein of unknown function (DUF1005); Family of plant proteins with undetermined function.
Q#145 - >MD15G1199800[]	superfamily	399314	1	410	0	570.08	cl05633	DUF1005 superfamily	1	-	-	Protein of unknown function (DUF1005); Family of plant proteins with undetermined function.
Q#146 - >Bol019590[]	superfamily	399314	1	417	0	557.368	cl05633	DUF1005 superfamily	1	-	-	Protein of unknown function (DUF1005); Family of plant proteins with undetermined function.
Q#147 - >Brara.A00801.1.p[]	superfamily	399314	1	416	0	550.82	cl05633	DUF1005 superfamily	1	-	-	Protein of unknown function (DUF1005); Family of plant proteins with undetermined function.
Q#148 - >Thhalv10025288m[]	superfamily	399314	1	416	0	556.983	cl05633	DUF1005 superfamily	1	-	-	Protein of unknown function (DUF1005); Family of plant proteins with undetermined function.
Q#149 - >Araha.2754s0007.1.p[]	superfamily	399314	2	278	4.58e-146	416.385	cl05633	DUF1005 superfamily	incomplete	N	-	Protein of unknown function (DUF1005); Family of plant proteins with undetermined function.
Q#150 - >AL7G23120.t1[]	superfamily	399314	1	416	0	555.057	cl05633	DUF1005 superfamily	1	-	-	Protein of unknown function (DUF1005); Family of plant proteins with undetermined function.
Q#151 - >AT4G29310.1[]	superfamily	399314	1	416	0	552.746	cl05633	DUF1005 superfamily	1	-	-	Protein of unknown function (DUF1005); Family of plant proteins with undetermined function.
Q#152 - >Bostr.7867s0781.1.p[]	superfamily	399314	1	416	0	552.361	cl05633	DUF1005 superfamily	1	-	-	Protein of unknown function (DUF1005); Family of plant proteins with undetermined function.
Q#153 - >Carub.0007s1124.1.p[]	superfamily	399314	1	416	0	548.894	cl05633	DUF1005 superfamily	1	-	-	Protein of unknown function (DUF1005); Family of plant proteins with undetermined function.
Q#154 - >evm.model.supercontig_78.36[]	superfamily	399314	1	410	0	549.664	cl05633	DUF1005 superfamily	1	-	-	Protein of unknown function (DUF1005); Family of plant proteins with undetermined function.
Q#155 - >Lj2g0013297.1[]	superfamily	399314	1	412	0	579.325	cl05633	DUF1005 superfamily	1	-	-	Protein of unknown function (DUF1005); Family of plant proteins with undetermined function.
Q#156 - >Tp57577_TGAC_v2_mRNA34636[]	superfamily	399314	59	397	2.09e-141	409.837	cl05633	DUF1005 superfamily	1	-	-	Protein of unknown function (DUF1005); Family of plant proteins with undetermined function.
Q#157 - >Ca_15509[]	superfamily	399314	1	343	1.18e-143	412.918	cl05633	DUF1005 superfamily	incomplete	C	-	Protein of unknown function (DUF1005); Family of plant proteins with undetermined function.
Q#158 - >Medtr6g090060.1[]	superfamily	399314	1	415	0	539.649	cl05633	DUF1005 superfamily	1	-	-	Protein of unknown function (DUF1005); Family of plant proteins with undetermined function.
Q#159 - >XP_020221193.1[]	superfamily	399314	1	415	0	530.404	cl05633	DUF1005 superfamily	1	-	-	Protein of unknown function (DUF1005); Family of plant proteins with undetermined function.
Q#160 - >Phvul.004G174300.1.p[]	superfamily	399314	1	412	0	541.96	cl05633	DUF1005 superfamily	1	-	-	Protein of unknown function (DUF1005); Family of plant proteins with undetermined function.
Q#161 - >Glyma.07G125800.1.p[]	superfamily	399314	1	420	0	539.264	cl05633	DUF1005 superfamily	1	-	-	Protein of unknown function (DUF1005); Family of plant proteins with undetermined function.
Q#162 - >Glyma.01G005800.1.p[]	superfamily	399314	1	419	0	544.272	cl05633	DUF1005 superfamily	1	-	-	Protein of unknown function (DUF1005); Family of plant proteins with undetermined function.
Q#163 - >Lj4g0014522.1[]	superfamily	399314	1	417	0	525.782	cl05633	DUF1005 superfamily	1	-	-	Protein of unknown function (DUF1005); Family of plant proteins with undetermined function.
Q#164 - >Ca_05916[]	superfamily	399314	1	414	2.37e-176	499.203	cl05633	DUF1005 superfamily	1	-	-	Protein of unknown function (DUF1005); Family of plant proteins with undetermined function.
Q#165 - >Tp57577_TGAC_v2_mRNA24272[]	superfamily	399314	57	391	1.27e-139	404.829	cl05633	DUF1005 superfamily	1	-	-	Protein of unknown function (DUF1005); Family of plant proteins with undetermined function.
Q#166 - >Medtr8g102270.1[]	superfamily	399314	25	355	2.25e-131	382.488	cl05633	DUF1005 superfamily	1	-	-	Protein of unknown function (DUF1005); Family of plant proteins with undetermined function.
Q#167 - >Phvul.002G307300.1.p[]	superfamily	399314	1	411	0	541.19	cl05633	DUF1005 superfamily	1	-	-	Protein of unknown function (DUF1005); Family of plant proteins with undetermined function.
Q#168 - >XP_020215760.1[]	superfamily	399314	1	408	0	538.494	cl05633	DUF1005 superfamily	1	-	-	Protein of unknown function (DUF1005); Family of plant proteins with undetermined function.
Q#169 - >Glyma.05G225400.1.p[]	superfamily	399314	1	415	0	546.968	cl05633	DUF1005 superfamily	1	-	-	Protein of unknown function (DUF1005); Family of plant proteins with undetermined function.
Q#170 - >Glyma.08G032200.1.p[]	superfamily	399314	1	416	0	525.397	cl05633	DUF1005 superfamily	1	-	-	Protein of unknown function (DUF1005); Family of plant proteins with undetermined function.
Q#171 - >Thecc.08G081000.1.p[]	superfamily	399314	1	438	0	752.664	cl05633	DUF1005 superfamily	1	-	-	Protein of unknown function (DUF1005); Family of plant proteins with undetermined function.
Q#172 - >Gorai.009G224000.1[]	superfamily	399314	1	439	0	719.537	cl05633	DUF1005 superfamily	1	-	-	Protein of unknown function (DUF1005); Family of plant proteins with undetermined function.
Q#173 - >Gorai.010G029500.1[]	superfamily	399314	1	443	0	725.315	cl05633	DUF1005 superfamily	1	-	-	Protein of unknown function (DUF1005); Family of plant proteins with undetermined function.
Q#174 - >evm.model.supercontig_160.13[]	superfamily	399314	1	439	0	707.981	cl05633	DUF1005 superfamily	1	-	-	Protein of unknown function (DUF1005); Family of plant proteins with undetermined function.
Q#175 - >Bol036771[]	superfamily	399314	1	446	0	666.765	cl05633	DUF1005 superfamily	1	-	-	Protein of unknown function (DUF1005); Family of plant proteins with undetermined function.
Q#176 - >Brara.F00661.1.p[]	superfamily	399314	1	446	0	656.365	cl05633	DUF1005 superfamily	1	-	-	Protein of unknown function (DUF1005); Family of plant proteins with undetermined function.
Q#177 - >Bol022083[]	superfamily	399314	1	440	0	632.867	cl05633	DUF1005 superfamily	1	-	-	Protein of unknown function (DUF1005); Family of plant proteins with undetermined function.
Q#178 - >Brara.H02787.1.p[]	superfamily	399314	1	440	0	642.497	cl05633	DUF1005 superfamily	1	-	-	Protein of unknown function (DUF1005); Family of plant proteins with undetermined function.
Q#179 - >Thhalv10007581m[]	superfamily	399314	1	454	0	691.803	cl05633	DUF1005 superfamily	1	-	-	Protein of unknown function (DUF1005); Family of plant proteins with undetermined function.
Q#180 - >Bostr.13671s0484.1.p[]	superfamily	399314	1	455	0	703.359	cl05633	DUF1005 superfamily	1	-	-	Protein of unknown function (DUF1005); Family of plant proteins with undetermined function.
Q#181 - >Carub.0001s0944.1.p[]	superfamily	399314	1	455	0	706.055	cl05633	DUF1005 superfamily	1	-	-	Protein of unknown function (DUF1005); Family of plant proteins with undetermined function.
Q#182 - >AT1G10020.1[]	superfamily	399314	1	456	0	701.433	cl05633	DUF1005 superfamily	1	-	-	Protein of unknown function (DUF1005); Family of plant proteins with undetermined function.
Q#183 - >Araha.13184s0017.1.p[]	superfamily	399314	1	347	0	535.797	cl05633	DUF1005 superfamily	1	-	-	Protein of unknown function (DUF1005); Family of plant proteins with undetermined function.
Q#184 - >AL1G20720.t1[]	superfamily	399314	1	456	0	698.737	cl05633	DUF1005 superfamily	1	-	-	Protein of unknown function (DUF1005); Family of plant proteins with undetermined function.
Q#185 - >30170.m013639[]	superfamily	399314	1	434	0	731.864	cl05633	DUF1005 superfamily	1	-	-	Protein of unknown function (DUF1005); Family of plant proteins with undetermined function.
Q#186 - >Manes.18G052400.1.p[]	superfamily	399314	1	442	0	731.093	cl05633	DUF1005 superfamily	1	-	-	Protein of unknown function (DUF1005); Family of plant proteins with undetermined function.
Q#187 - >Lus10032807[]	superfamily	399314	1	445	0	645.964	cl05633	DUF1005 superfamily	1	-	-	Protein of unknown function (DUF1005); Family of plant proteins with undetermined function.
Q#188 - >Potri.005G150100.1.p[]	superfamily	399314	1	441	0	704.129	cl05633	DUF1005 superfamily	1	-	-	Protein of unknown function (DUF1005); Family of plant proteins with undetermined function.
Q#189 - >Sapur.002G091000.1.p[]	superfamily	399314	1	438	0	739.568	cl05633	DUF1005 superfamily	1	-	-	Protein of unknown function (DUF1005); Family of plant proteins with undetermined function.
Q#190 - >Potri.002G112600.1.p[]	superfamily	399314	1	438	0	733.019	cl05633	DUF1005 superfamily	1	-	-	Protein of unknown function (DUF1005); Family of plant proteins with undetermined function.
Q#191 - >Eucgr.F02199.1.p[]	superfamily	399314	1	455	0	690.647	cl05633	DUF1005 superfamily	1	-	-	Protein of unknown function (DUF1005); Family of plant proteins with undetermined function.
Q#192 - >gene26926-v2.0.a2-hybrid.t1[]	superfamily	399314	1	446	0	726.471	cl05633	DUF1005 superfamily	1	-	-	Protein of unknown function (DUF1005); Family of plant proteins with undetermined function.
Q#193 - >MD08G1211700[]	superfamily	399314	1	437	0	695.655	cl05633	DUF1005 superfamily	1	-	-	Protein of unknown function (DUF1005); Family of plant proteins with undetermined function.
Q#194 - >MD15G1395200[]	superfamily	399314	1	437	0	723.389	cl05633	DUF1005 superfamily	1	-	-	Protein of unknown function (DUF1005); Family of plant proteins with undetermined function.
Q#195 - >MD08G1106400[]	superfamily	399314	1	112	2.56e-49	161.768	cl05633	DUF1005 superfamily	incomplete	C	-	Protein of unknown function (DUF1005); Family of plant proteins with undetermined function.
Q#196 - >XP_008219142.1[]	superfamily	399314	1	440	0	722.619	cl05633	DUF1005 superfamily	1	-	-	Protein of unknown function (DUF1005); Family of plant proteins with undetermined function.
Q#197 - >Prupe.1G544000.1.p[]	superfamily	399314	1	440	0	721.078	cl05633	DUF1005 superfamily	1	-	-	Protein of unknown function (DUF1005); Family of plant proteins with undetermined function.
Q#198 - >XP_020212019.1[]	superfamily	399314	1	442	0	725.315	cl05633	DUF1005 superfamily	1	-	-	Protein of unknown function (DUF1005); Family of plant proteins with undetermined function.
Q#199 - >Phvul.009G113400.1.p[]	superfamily	399314	1	442	0	719.537	cl05633	DUF1005 superfamily	1	-	-	Protein of unknown function (DUF1005); Family of plant proteins with undetermined function.
Q#200 - >Glyma.06G089600.1.p[]	superfamily	399314	1	449	0	727.241	cl05633	DUF1005 superfamily	1	-	-	Protein of unknown function (DUF1005); Family of plant proteins with undetermined function.
Q#201 - >Glyma.04G087800.1.p[]	superfamily	399314	1	450	0	715.685	cl05633	DUF1005 superfamily	1	-	-	Protein of unknown function (DUF1005); Family of plant proteins with undetermined function.
Q#202 - >Lj1g0017519.1[]	superfamily	399314	1	446	0	718.382	cl05633	DUF1005 superfamily	1	-	-	Protein of unknown function (DUF1005); Family of plant proteins with undetermined function.
Q#203 - >CiDUF1005-1[]	superfamily	399314	1	444	0	722.619	cl05633	DUF1005 superfamily	1	-	-	Protein of unknown function (DUF1005); Family of plant proteins with undetermined function.
Q#204 - >Ca_05002[]	superfamily	399314	1	446	0	711.063	cl05633	DUF1005 superfamily	1	-	-	Protein of unknown function (DUF1005); Family of plant proteins with undetermined function.
Q#205 - >Tp57577_TGAC_v2_mRNA12913[]	superfamily	399314	1	447	0	710.293	cl05633	DUF1005 superfamily	1	-	-	Protein of unknown function (DUF1005); Family of plant proteins with undetermined function.
Q#206 - >Medtr3g110630.1[]	superfamily	399314	1	447	0	715.685	cl05633	DUF1005 superfamily	1	-	-	Protein of unknown function (DUF1005); Family of plant proteins with undetermined function.
Q#207 - >Cucsa.312370.1[]	superfamily	399314	1	437	0	716.841	cl05633	DUF1005 superfamily	1	-	-	Protein of unknown function (DUF1005); Family of plant proteins with undetermined function.
Q#208 - >EL10Ac1g02329.1[]	superfamily	399314	1	454	0	674.469	cl05633	DUF1005 superfamily	1	-	-	Protein of unknown function (DUF1005); Family of plant proteins with undetermined function.
Q#209 - >Lsat_1_v5_gn_6_108181.1[]	superfamily	399314	1	441	0	709.907	cl05633	DUF1005 superfamily	1	-	-	Protein of unknown function (DUF1005); Family of plant proteins with undetermined function.
Q#210 - >DCAR_012831[]	superfamily	399314	1	442	0	712.219	cl05633	DUF1005 superfamily	1	-	-	Protein of unknown function (DUF1005); Family of plant proteins with undetermined function.
Q#211 - >XP_016568956.1[]	superfamily	399314	1	433	0	715.685	cl05633	DUF1005 superfamily	1	-	-	Protein of unknown function (DUF1005); Family of plant proteins with undetermined function.
Q#212 - >PGSC0003DMP400008834[]	superfamily	399314	1	441	0	717.611	cl05633	DUF1005 superfamily	1	-	-	Protein of unknown function (DUF1005); Family of plant proteins with undetermined function.
Q#213 - >VIT_218s0001g08320.1[]	superfamily	399314	1	440	0	764.991	cl05633	DUF1005 superfamily	1	-	-	Protein of unknown function (DUF1005); Family of plant proteins with undetermined function.
Q#214 - >XP_010266771.1[]	superfamily	399314	1	440	0	691.418	cl05633	DUF1005 superfamily	1	-	-	Protein of unknown function (DUF1005); Family of plant proteins with undetermined function.
Q#215 - >XP_010245617.1[]	superfamily	399314	1	434	0	714.53	cl05633	DUF1005 superfamily	1	-	-	Protein of unknown function (DUF1005); Family of plant proteins with undetermined function.
Q#216 - >Aqcoe4G108000.1.p[]	superfamily	399314	1	97	6.05e-43	144.82	cl05633	DUF1005 superfamily	incomplete	C	-	Protein of unknown function (DUF1005); Family of plant proteins with undetermined function.
Q#217 - >Aqcoe6G162600.1.p[]	superfamily	399314	1	494	0	707.211	cl05633	DUF1005 superfamily	1	-	-	Protein of unknown function (DUF1005); Family of plant proteins with undetermined function.
Q#218 - >Zosma183g00300.1[]	superfamily	399314	1	443	0	523.471	cl05633	DUF1005 superfamily	1	-	-	Protein of unknown function (DUF1005); Family of plant proteins with undetermined function.
Q#219 - >Zosma256g00100.1[]	superfamily	399314	1	459	0	642.883	cl05633	DUF1005 superfamily	1	-	-	Protein of unknown function (DUF1005); Family of plant proteins with undetermined function.
Q#220 - >Spipo24G0002700[]	superfamily	399314	1	448	0	622.852	cl05633	DUF1005 superfamily	1	-	-	Protein of unknown function (DUF1005); Family of plant proteins with undetermined function.
Q#221 - >XP_010943312.1[]	superfamily	399314	1	436	0	680.632	cl05633	DUF1005 superfamily	1	-	-	Protein of unknown function (DUF1005); Family of plant proteins with undetermined function.
Q#222 - >XP_010941977.1[]	superfamily	399314	1	436	0	681.788	cl05633	DUF1005 superfamily	1	-	-	Protein of unknown function (DUF1005); Family of plant proteins with undetermined function.
Q#223 - >Aco008622.1[]	superfamily	399314	2	348	3.18e-168	475.706	cl05633	DUF1005 superfamily	incomplete	N	-	Protein of unknown function (DUF1005); Family of plant proteins with undetermined function.
Q#224 - >GSMUA_Achr7P00780_001[]	superfamily	399314	1	421	0	566.613	cl05633	DUF1005 superfamily	1	-	-	Protein of unknown function (DUF1005); Family of plant proteins with undetermined function.
Q#225 - >GSMUA_Achr5P01980_001[]	superfamily	399314	1	389	0	542.346	cl05633	DUF1005 superfamily	1	-	-	Protein of unknown function (DUF1005); Family of plant proteins with undetermined function.
Q#226 - >Aco021444.1[]	superfamily	399314	8	94	1.37e-27	104.374	cl05633	DUF1005 superfamily	incomplete	NC	-	Protein of unknown function (DUF1005); Family of plant proteins with undetermined function.
Q#227 - >GSMUA_Achr10P28690_001[]	superfamily	399314	1	414	3.55e-155	445.275	cl05633	DUF1005 superfamily	1	-	-	Protein of unknown function (DUF1005); Family of plant proteins with undetermined function.
Q#228 - >GSMUA_Achr7P08070_001[]	superfamily	399314	1	398	3.63e-159	454.905	cl05633	DUF1005 superfamily	1	-	-	Protein of unknown function (DUF1005); Family of plant proteins with undetermined function.
Q#229 - >LOC_Os03g56220.1[]	superfamily	399314	1	436	0	640.186	cl05633	DUF1005 superfamily	1	-	-	Protein of unknown function (DUF1005); Family of plant proteins with undetermined function.
Q#230 - >Brdisv1Adi-121001021m.p[]	superfamily	399314	1	434	0	632.097	cl05633	DUF1005 superfamily	1	-	-	Protein of unknown function (DUF1005); Family of plant proteins with undetermined function.
Q#231 - >HORVU5Hr1G098720.1[]	superfamily	399314	1	430	0	643.268	cl05633	DUF1005 superfamily	1	-	-	Protein of unknown function (DUF1005); Family of plant proteins with undetermined function.
Q#232 - >GRMZM2G446213_P01[]	superfamily	399314	1	430	0	622.082	cl05633	DUF1005 superfamily	1	-	-	Protein of unknown function (DUF1005); Family of plant proteins with undetermined function.
Q#233 - >GRMZM2G427697_P02[]	superfamily	399314	1	427	0	647.12	cl05633	DUF1005 superfamily	1	-	-	Protein of unknown function (DUF1005); Family of plant proteins with undetermined function.
Q#234 - >Sobic.001G074400.1.p[]	superfamily	399314	1	428	0	642.112	cl05633	DUF1005 superfamily	1	-	-	Protein of unknown function (DUF1005); Family of plant proteins with undetermined function.
Q#235 - >LOC_Os07g04150.1[]	superfamily	399314	1	454	0	692.959	cl05633	DUF1005 superfamily	1	-	-	Protein of unknown function (DUF1005); Family of plant proteins with undetermined function.
Q#236 - >Brdisv1Adi-121045098m.p[]	superfamily	399314	9	258	1.9e-154	436.801	cl05633	DUF1005 superfamily	incomplete	N	-	Protein of unknown function (DUF1005); Family of plant proteins with undetermined function.
Q#237 - >Brdisv1Adi-121044131m.p[]	superfamily	399314	1	58	9.6e-26	96.6696	cl05633	DUF1005 superfamily	incomplete	N	-	Protein of unknown function (DUF1005); Family of plant proteins with undetermined function.
Q#238 - >HORVU0Hr1G003930.3[]	superfamily	399314	1	449	0	698.737	cl05633	DUF1005 superfamily	1	-	-	Protein of unknown function (DUF1005); Family of plant proteins with undetermined function.
Q#239 - >GRMZM5G827174_P01[]	superfamily	399314	1	446	0	573.161	cl05633	DUF1005 superfamily	1	-	-	Protein of unknown function (DUF1005); Family of plant proteins with undetermined function.
Q#240 - >Sobic.002G026200.1.p[]	superfamily	399314	1	462	0	633.638	cl05633	DUF1005 superfamily	1	-	-	Protein of unknown function (DUF1005); Family of plant proteins with undetermined function.
Q#241 - >GRMZM2G313327_P01[]	superfamily	399314	169	242	1.02e-32	124.789	cl05633	DUF1005 superfamily	incomplete	NC	-	Protein of unknown function (DUF1005); Family of plant proteins with undetermined function.
Q#242 - >GRMZM2G148831_P01[]	superfamily	399314	1	446	0	541.19	cl05633	DUF1005 superfamily	1	-	-	Protein of unknown function (DUF1005); Family of plant proteins with undetermined function.
Q#243 - >GRMZM2G046346_P01[]	superfamily	399314	97	225	3.21e-40	142.508	cl05633	DUF1005 superfamily	incomplete	N	-	Protein of unknown function (DUF1005); Family of plant proteins with undetermined function.
Q#244 - >GRMZM2G008082_P01[]	superfamily	399314	1	58	9.31e-20	80.106	cl05633	DUF1005 superfamily	incomplete	N	-	Protein of unknown function (DUF1005); Family of plant proteins with undetermined function.
Q#245 - >VIT_203s0088g00620.1[]	superfamily	399314	1	414	0	638.26	cl05633	DUF1005 superfamily	1	-	-	Protein of unknown function (DUF1005); Family of plant proteins with undetermined function.
Q#246 - >EL10Ac9g22167.1[]	superfamily	399314	1	471	0	543.501	cl05633	DUF1005 superfamily	1	-	-	Protein of unknown function (DUF1005); Family of plant proteins with undetermined function.
Q#247 - >PGSC0003DMP400031422[]	superfamily	399314	1	181	2.22e-82	249.979	cl05633	DUF1005 superfamily	incomplete	N	-	Protein of unknown function (DUF1005); Family of plant proteins with undetermined function.
Q#248 - >XP_016539396.1[]	superfamily	399314	1	434	0	590.11	cl05633	DUF1005 superfamily	1	-	-	Protein of unknown function (DUF1005); Family of plant proteins with undetermined function.
Q#249 - >PGSC0003DMP400009107[]	superfamily	399314	1	426	0	620.926	cl05633	DUF1005 superfamily	1	-	-	Protein of unknown function (DUF1005); Family of plant proteins with undetermined function.
Q#250 - >DCAR_021932[]	superfamily	399314	1	454	0	531.945	cl05633	DUF1005 superfamily	1	-	-	Protein of unknown function (DUF1005); Family of plant proteins with undetermined function.
Q#251 - >DCAR_001868[]	superfamily	399314	1	409	1.82e-177	501.514	cl05633	DUF1005 superfamily	1	-	-	Protein of unknown function (DUF1005); Family of plant proteins with undetermined function.
Q#252 - >Lsat_1_v5_gn_9_113841.1[]	superfamily	399314	1	427	0	560.065	cl05633	DUF1005 superfamily	1	-	-	Protein of unknown function (DUF1005); Family of plant proteins with undetermined function.
Q#253 - >Lsat_1_v5_gn_7_84461.1[]	superfamily	399314	1	434	0	575.858	cl05633	DUF1005 superfamily	1	-	-	Protein of unknown function (DUF1005); Family of plant proteins with undetermined function.
Q#254 - >Eucgr.I02507.1.p[]	superfamily	399314	1	400	3.37e-177	500.744	cl05633	DUF1005 superfamily	1	-	-	Protein of unknown function (DUF1005); Family of plant proteins with undetermined function.
Q#255 - >gene01787-v2.0.a2-hybrid.t1[]	superfamily	399314	1	437	0	637.875	cl05633	DUF1005 superfamily	1	-	-	Protein of unknown function (DUF1005); Family of plant proteins with undetermined function.
Q#256 - >MD05G1108400[]	superfamily	399314	49	483	0	655.979	cl05633	DUF1005 superfamily	1	-	-	Protein of unknown function (DUF1005); Family of plant proteins with undetermined function.
Q#257 - >XP_008236238.1[]	superfamily	399314	1	419	0	593.577	cl05633	DUF1005 superfamily	1	-	-	Protein of unknown function (DUF1005); Family of plant proteins with undetermined function.
Q#258 - >Prupe.8G152100.1.p[]	superfamily	399314	1	433	0	630.941	cl05633	DUF1005 superfamily	1	-	-	Protein of unknown function (DUF1005); Family of plant proteins with undetermined function.
Q#259 - >Cucsa.298570.1[]	superfamily	399314	1	457	0	586.643	cl05633	DUF1005 superfamily	1	-	-	Protein of unknown function (DUF1005); Family of plant proteins with undetermined function.
Q#260 - >XP_020217203.1[]	superfamily	399314	1	404	0	520.389	cl05633	DUF1005 superfamily	1	-	-	Protein of unknown function (DUF1005); Family of plant proteins with undetermined function.
Q#261 - >Phvul.002G049700.1.p[]	superfamily	399314	1	415	5.95e-179	505.366	cl05633	DUF1005 superfamily	1	-	-	Protein of unknown function (DUF1005); Family of plant proteins with undetermined function.
Q#262 - >Glyma.01G241200.1.p[]	superfamily	399314	1	414	0	518.078	cl05633	DUF1005 superfamily	1	-	-	Protein of unknown function (DUF1005); Family of plant proteins with undetermined function.
Q#263 - >Lj1g0027477.1[]	superfamily	399314	1	404	0	538.108	cl05633	DUF1005 superfamily	1	-	-	Protein of unknown function (DUF1005); Family of plant proteins with undetermined function.
Q#264 - >Ca_11898[]	superfamily	399314	1	419	0	563.917	cl05633	DUF1005 superfamily	1	-	-	Protein of unknown function (DUF1005); Family of plant proteins with undetermined function.
Q#265 - >Tp57577_TGAC_v2_mRNA8574[]	superfamily	399314	1	417	0	526.552	cl05633	DUF1005 superfamily	1	-	-	Protein of unknown function (DUF1005); Family of plant proteins with undetermined function.
Q#266 - >Medtr5g005420.1[]	superfamily	399314	1	416	0	523.086	cl05633	DUF1005 superfamily	1	-	-	Protein of unknown function (DUF1005); Family of plant proteins with undetermined function.
Q#267 - >Lus10012451[]	superfamily	399314	1	481	0	517.308	cl05633	DUF1005 superfamily	1	-	-	Protein of unknown function (DUF1005); Family of plant proteins with undetermined function.
Q#268 - >Lus10020509[]	superfamily	399314	1	444	1.86e-173	495.736	cl05633	DUF1005 superfamily	1	-	-	Protein of unknown function (DUF1005); Family of plant proteins with undetermined function.
Q#269 - >Sapur.016G171900.1.p[]	superfamily	399314	1	443	0	624.393	cl05633	DUF1005 superfamily	1	-	-	Protein of unknown function (DUF1005); Family of plant proteins with undetermined function.
Q#270 - >Potri.001G288900.1.p[]	superfamily	399314	1	440	0	630.941	cl05633	DUF1005 superfamily	1	-	-	Protein of unknown function (DUF1005); Family of plant proteins with undetermined function.
Q#271 - >Sapur.009G065700.1.p[]	superfamily	399314	1	440	0	642.497	cl05633	DUF1005 superfamily	1	-	-	Protein of unknown function (DUF1005); Family of plant proteins with undetermined function.
Q#272 - >Potri.009G084000.1.p[]	superfamily	399314	1	442	0	668.306	cl05633	DUF1005 superfamily	1	-	-	Protein of unknown function (DUF1005); Family of plant proteins with undetermined function.
Q#273 - >30099.m001665[]	superfamily	399314	1	440	0	671.002	cl05633	DUF1005 superfamily	1	-	-	Protein of unknown function (DUF1005); Family of plant proteins with undetermined function.
Q#274 - >Manes.10G088000.1.p[]	superfamily	399314	1	448	0	619.771	cl05633	DUF1005 superfamily	1	-	-	Protein of unknown function (DUF1005); Family of plant proteins with undetermined function.
Q#275 - >Manes.07G055840.1.p[]	superfamily	399314	1	442	0	622.082	cl05633	DUF1005 superfamily	1	-	-	Protein of unknown function (DUF1005); Family of plant proteins with undetermined function.
Q#276 - >Manes.07G051500.1.p[]	superfamily	399314	1	442	0	622.082	cl05633	DUF1005 superfamily	1	-	-	Protein of unknown function (DUF1005); Family of plant proteins with undetermined function.
Q#277 - >Ciclev10028366m[]	superfamily	399314	1	460	0	639.031	cl05633	DUF1005 superfamily	1	-	-	Protein of unknown function (DUF1005); Family of plant proteins with undetermined function.
Q#278 - >orange1.1g012226m[]	superfamily	399314	1	460	0	639.801	cl05633	DUF1005 superfamily	1	-	-	Protein of unknown function (DUF1005); Family of plant proteins with undetermined function.
Q#279 - >Gorai.005G263000.1[]	superfamily	399314	1	435	0	577.013	cl05633	DUF1005 superfamily	1	-	-	Protein of unknown function (DUF1005); Family of plant proteins with undetermined function.
Q#280 - >Gorai.002G213400.1[]	superfamily	399314	1	456	0	638.26	cl05633	DUF1005 superfamily	1	-	-	Protein of unknown function (DUF1005); Family of plant proteins with undetermined function.
Q#281 - >Thecc.02G032100.1.p[]	superfamily	399314	1	456	0	640.186	cl05633	DUF1005 superfamily	1	-	-	Protein of unknown function (DUF1005); Family of plant proteins with undetermined function.
Q#282 - >evm.model.supercontig_20.84[]	superfamily	399314	1	271	3.46e-97	291.581	cl05633	DUF1005 superfamily	1	-	-	Protein of unknown function (DUF1005); Family of plant proteins with undetermined function.
Q#283 - >Thhalv10011462m[]	superfamily	399314	1	452	0	577.784	cl05633	DUF1005 superfamily	1	-	-	Protein of unknown function (DUF1005); Family of plant proteins with undetermined function.
Q#284 - >Bol015600[]	superfamily	399314	1	443	0	553.131	cl05633	DUF1005 superfamily	1	-	-	Protein of unknown function (DUF1005); Family of plant proteins with undetermined function.
Q#285 - >Bol023310[]	superfamily	399314	1	435	0	601.281	cl05633	DUF1005 superfamily	1	-	-	Protein of unknown function (DUF1005); Family of plant proteins with undetermined function.
Q#286 - >Brara.A02684.1.p[]	superfamily	399314	1	434	0	593.962	cl05633	DUF1005 superfamily	1	-	-	Protein of unknown function (DUF1005); Family of plant proteins with undetermined function.
Q#287 - >Bostr.26675s0163.1.p[]	superfamily	399314	1	452	0	600.896	cl05633	DUF1005 superfamily	1	-	-	Protein of unknown function (DUF1005); Family of plant proteins with undetermined function.
Q#288 - >Carub.0001s3922.1.p[]	superfamily	399314	1	451	0	603.207	cl05633	DUF1005 superfamily	1	-	-	Protein of unknown function (DUF1005); Family of plant proteins with undetermined function.
Q#289 - >AT1G50040.1[]	superfamily	399314	1	452	0	581.251	cl05633	DUF1005 superfamily	1	-	-	Protein of unknown function (DUF1005); Family of plant proteins with undetermined function.
Q#290 - >Araha.1806s0003.1.p[]	superfamily	399314	16	283	3.96e-129	373.628	cl05633	DUF1005 superfamily	incomplete	N	-	Protein of unknown function (DUF1005); Family of plant proteins with undetermined function.
Q#291 - >AL1G57610.t1[]	superfamily	399314	1	451	0	590.11	cl05633	DUF1005 superfamily	1	-	-	Protein of unknown function (DUF1005); Family of plant proteins with undetermined function.
Q#292 - >Bostr.19424s0692.1.p[]	superfamily	399314	1	486	0	611.296	cl05633	DUF1005 superfamily	1	-	-	Protein of unknown function (DUF1005); Family of plant proteins with undetermined function.
Q#293 - >Carub.0003s1956.1.p[]	superfamily	399314	1	482	0	622.467	cl05633	DUF1005 superfamily	1	-	-	Protein of unknown function (DUF1005); Family of plant proteins with undetermined function.
Q#294 - >AT3G19680.1[]	superfamily	399314	1	483	0	622.082	cl05633	DUF1005 superfamily	1	-	-	Protein of unknown function (DUF1005); Family of plant proteins with undetermined function.
Q#295 - >Araha.12090s0007.1.p[]	superfamily	399314	1	291	2.4e-136	392.503	cl05633	DUF1005 superfamily	incomplete	N	-	Protein of unknown function (DUF1005); Family of plant proteins with undetermined function.
Q#296 - >AL3G33150.t1[]	superfamily	399314	1	480	0	598.199	cl05633	DUF1005 superfamily	1	-	-	Protein of unknown function (DUF1005); Family of plant proteins with undetermined function.
Q#297 - >Thhalv10020590m[]	superfamily	399314	1	486	0	625.934	cl05633	DUF1005 superfamily	1	-	-	Protein of unknown function (DUF1005); Family of plant proteins with undetermined function.
Q#298 - >Bol026691[]	superfamily	399314	1	422	0	562.376	cl05633	DUF1005 superfamily	1	-	-	Protein of unknown function (DUF1005); Family of plant proteins with undetermined function.
Q#299 - >Brara.C03753.1.p[]	superfamily	399314	1	179	1.03e-88	266.157	cl05633	DUF1005 superfamily	incomplete	N	-	Protein of unknown function (DUF1005); Family of plant proteins with undetermined function.
Q#300 - >Bol031030[]	superfamily	399314	1	460	0	598.199	cl05633	DUF1005 superfamily	1	-	-	Protein of unknown function (DUF1005); Family of plant proteins with undetermined function.
Q#301 - >Brara.A02861.1.p[]	superfamily	399314	1	458	0	597.814	cl05633	DUF1005 superfamily	1	-	-	Protein of unknown function (DUF1005); Family of plant proteins with undetermined function.
Q#302 - >Bol018129[]	superfamily	399314	1	468	0	613.222	cl05633	DUF1005 superfamily	1	-	-	Protein of unknown function (DUF1005); Family of plant proteins with undetermined function.
Q#303 - >Brara.E02233.1.p[]	superfamily	399314	1	463	0	617.845	cl05633	DUF1005 superfamily	1	-	-	Protein of unknown function (DUF1005); Family of plant proteins with undetermined function.
