# Supplementary material for: DUF1005 Family Identification, Evolution Analysis in Plants, and Primary Root Elongation Regulation of CiDUF1005 From Caragana intermedia
Source: Front Genet. 2022 Mar 29;13:807293. doi: 10.3389/fgene.2022.807293 (PMC9001952; doi:10.3389/fgene.2022.807293)
Supplement: Supplementary file 2 [file Table3.XLSX]

## Sheet: Sheet1
Table S3. Number distribution of 4 groups of DUF1005 in 58 plant species.
Species_number	Species_name	Species_ID	Plant Family	Familia	Group I	Group II	Group III	Group IV	Expect	Tatol
1	Phaseolus vulgaris	pvu	Dicotyledons	Leguminosae	1	2	1	1		5
2	Glycine max	gma	Dicotyledons	Leguminosae	2	4	2	1		9
3	Trifolium pratense	tra	Dicotyledons	Leguminosae	1	2	1	1		5
4	Cajanus cajan	cca	Dicotyledons	Leguminosae	1	2	1	1		5
5	Medicago truncatula	mtr	Dicotyledons	Leguminosae	1	2	1	1		5
6	Lotus japonicus	lja	Dicotyledons	Leguminosae	1	2	1	1		5
7	Cicer arietinum	car	Dicotyledons	Leguminosae	1	2	1	1		5
8	Prunus mume	pmu	Dicotyledons	Rosaceae	3	1	1	1		6
9	Prunus persica	ppe	Dicotyledons	Rosaceae	1	1	1	1		4
10	Malus domestica	mdo	Dicotyledons	Rosaceae	2	2	3	1		8
11	Fragaria vesca	fve	Dicotyledons	Rosaceae	1	1	1	1		4
12	Capsella rubella	cru	Dicotyledons	Brassicaceae	1	1	1	2		5
13	Boechera stricta	bst	Dicotyledons	Brassicaceae	1	1	1	2		5
14	Arabidopsis lyrata	aly	Dicotyledons	Brassicaceae	1	1	1	2		5
15	Eutrema salsugineum	esa	Dicotyledons	Brassicaceae	1	1	1	2		5
16	Arabidopsis halleri	aha	Dicotyledons	Brassicaceae	1	1	1	2		5
17	Arabidopsis thaliana	ath	Dicotyledons	Brassicaceae	1	1	1	2		5
18	Brassica oleracea	bol	Dicotyledons	Brassicaceae	1	1	2	5		9
19	Brassica rapa	bra	Dicotyledons	Brassicaceae	1	1	2	4		8
20	Cucumis sativus	csa	Dicotyledons	Curcurbiteae	1	1	1	1		4
21	Carica papaya	cpa	Dicotyledons	Caricaceae Dumort	1	1	1	1		4
22	Theobroma cacao	tcc	Dicotyledons	Malvaceae	1	1	1	1		4
23	Ricinus communis	rco	Dicotyledons	Euphorbiaceae	1	1	1	1		4
24	Manihot esculenta	mes	Dicotyledons	Euphorbiaceae	2	2	1	3		8
25	Citrus sinensis	csi	Dicotyledons	Rutaceae	1	1	0	1		3
26	Citrus clementina	ccl	Dicotyledons	Rutaceae	1	1	0	1		3
27	Eucalyptus grandis	egr	Dicotyledons	Myrtaceae Juss	1	2	1	1		5
28	Vitis vinifera	vvi	Dicotyledons	Vitis Linn	1	1	1	1		4
29	Beta vulgaris	bvu	Dicotyledons	Chenopodiaceae	0	1	1	1		3
30	Capsicum annuum	can	Dicotyledons	Solanaceae	5	1	1	1		8
31	Solanum tuberosum	stu	Dicotyledons	Solanaceae	2	1	1	2		6
32	Linum usitatissimum	lus	Dicotyledons	Linaceae DC. ex Perleb	0	2	1	2		5
33	Lactuca sativa	lsa	Dicotyledons	Compositae	1	1	1	2		5
34	Daucus carota	dca	Dicotyledons	Apiaceae	1	2	1	2		6
35	Populus trichocarpa	ptr	Dicotyledons	Salicaceae Mirb	1	0	2	2		5
36	Gossypium raimondii	gra	Dicotyledons	Malvaceae	2	2	2	2		8
37	Salix purpurea	spu	Dicotyledons	Salicaceae Mirb	1	0	1	2		4
38	Aquilegia coerulea	aco	Dicotyledons	Ranunculaceae	0	1	2	0		3
39	Nelumbo nucifera	nnu	Dicotyledons	Nymphaeaceae	5	2	2	0		9
40	Hordeum vulgare	hor	Monocots	Poaceae	1	0	2	0		3
41	Brachypodium distachyon	bdi	Monocots	Poaceae	1	1	3	0		5
42	Oryza sativa	osa	Monocots	Poaceae	1	1	2	0		4
43	Zea mays	zma	Monocots	Poaceae	1	1	7	0		9
44	Sorghum bicolor	sbi	Monocots	Poaceae	1	2	2	0		5
45	Ananas comosus	aco	Monocots	Bromeliaceae	1	1	2	0		4
46	Elaeis guineensis	egu	Monocots	Palmae	1	3	2	0		6
47	Musa acuminata	mac	Monocots	Musaceae	1	4	4	0		9
48	Spirodela polyrhiza	spo	Monocots	Lemnaceae	1	0	1	0		2
49	Zostera marina	zom	Monocots	Potamogetonaceae	0	1	2	0		3
50	Amborella trichopoda	atr	Early Angiosperms	Amborellaceae Pichon	0	2	0	0	1	3
51	Picea abies	pab	Gymsnosperms	Pinaceae	11	0	0	0		11
52	Pinus taeda	pta	Gymsnosperms	Anacardiaceae	23	0	0	0		23
53	Selaginella moellendorffii	smo	Lychophytes	Selaginellaceae Willk	3	0	0	0		3
54	Physcomitrella patens	ppa	Bryophyta	Funariaceae	3	0	0	0		3
55	Volvox carteri	vca	Chlorophyta	Algae	0	0	0	0		0
56	Chlamydomonas reinhardtii	cre	Chlorophyta	Algae	0	0	0	0		0
57	Ostreococcus lucimarinus	olu	Chlorophyta	Algae	0	0	0	0		0
58	Micromonas pusilla	mpu	Chlorophyta	Algae	0	0	0	0		0
			TOTAL		100	69	73	59	1	302
