# Supplementary material for: DUF1005 Family Identification, Evolution Analysis in Plants, and Primary Root Elongation Regulation of CiDUF1005 From Caragana intermedia
Source: Front Genet. 2022 Mar 29;13:807293. doi: 10.3389/fgene.2022.807293 (PMC9001952; doi:10.3389/fgene.2022.807293)
Supplement: Supplementary file 13 [file Table4.XLSX]

## Sheet: Sheet1
Table S4. List of the DUF1005 genes included in this study and the features of their encoded proteins.
species_name	Gene name	cDNA	AA	Mw(KDa)	pI	Instability index	Aliphatic index	GRAVY	Subcellular localization
Theobroma cacao	Thecc.08G081000.1.p	1335	445	47968.7	9.32	44.86	73.44	-0.212	chlo
	Thecc.09G098000.1.p	1248	416	45432.3	9.68	48.9	75.91	-0.264	cyto
	Thecc.05G234200.1.p	1287	429	47097	8.59	47.2	83.22	-0.153	chlo
	Thecc.02G032100.1.p	1392	464	49913.3	9.18	54.46	67.65	-0.272	chlo
Capsella rubella	Carub.0001s0944.1.p	1380	460	49218.8	9.36	49.43	70.17	-0.265	chlo
	Carub.0001s3922.1.p	1377	459	49299	9.35	45.03	73.64	-0.199	chlo
	Carub.0007s1124.1.p	1272	424	45682	9.46	46.38	75.9	-0.266	E.R.
	Carub.0003s1956.1.p	1470	490	51892.1	8.81	48.77	67.84	-0.297	chlo
	Carub.0006s1588.1.p	1296	432	47550.6	9.03	46.82	79.42	-0.225	chlo
Arabidopsis thaliana	AT4G29310.1	1272	424	45656	9.34	46.45	76.13	-0.252	E.R.
	AT1G10020.1	1383	461	49435.1	9.39	49.69	70.65	-0.26	chlo
	AT1G50040.1	1380	460	49649	9.34	48.94	72.2	-0.237	chlo
	AT3G19680.1	1473	491	51962.2	8.77	46.69	66.11	-0.289	chlo
	AT5G17640.1	1296	432	47580.6	9.05	41.83	80.09	-0.219	chlo
Arabidopsis lyrata	AL6G28730.t1	1296	432	47610.6	9.05	44	81.02	-0.21	chlo
	AL1G20720.t1	1383	461	49389	9.33	46.95	70.65	-0.257	chlo
	AL1G57610.t1	1377	459	49732.2	9.32	41.65	71.72	-0.258	chlo
	AL7G23120.t1	1272	424	45723.1	9.45	46.47	75.9	-0.27	E.R.
	AL3G33150.t1	1464	488	51655.8	8.63	49.1	66.72	-0.297	chlo
Arabidopsis halleri	Araha.13184s0017.1.p	1044	348	37366.7	9.65	47.36	70.57	-0.245	nucl
	Araha.12090s0007.1.p	897	299	31556	7.79	55.65	61.97	-0.388	nucl
	Araha.2754s0007.1.p	858	286	31050.2	9.18	47.64	71.57	-0.35	cyto
	Araha.1806s0003.1.p	873	291	31713.7	9.53	41.4	71.34	-0.379	nucl
	Araha.7904s0015.1.p	1296	432	47464.4	9.01	43.85	80.09	-0.228	chlo
Boechera stricta	Bostr.26527s0444.1.p	1296	432	47645.6	9.03	47.99	80.53	-0.227	chlo
	Bostr.7867s0781.1.p	1272	424	45664.1	9.51	46.05	77.05	-0.24	E.R.
	Bostr.19424s0692.1.p	1482	494	52193.6	9.01	47.87	66.7	-0.302	chlo
	Bostr.26675s0163.1.p	1380	460	49584.1	8.99	49.43	71.37	-0.24	chlo
	Bostr.13671s0484.1.p	1380	460	49326.9	9.36	47.89	70.39	-0.266	chlo
Brassica rapa	Brara.J01790.1.p	1299	433	47517.2	8.98	47.79	77.21	-0.27	chlo
	Brara.C03753.1.p	537	179	18995.4	6.9	43.66	71.9	-0.184	chlo
	Brara.E02233.1.p	1413	471	50124.4	8.82	50.22	69.51	-0.266	chlo
	Brara.F00661.1.p	1356	452	48176.5	9.29	48.12	68.19	-0.276	nucl
	Brara.A00801.1.p	1272	424	45641	9.61	45.32	76.34	-0.263	E.R.
	Brara.A02861.1.p	1398	466	49391.3	9.13	54.01	67.98	-0.323	chlo
	Brara.A02684.1.p	1317	439	48334.7	9.42	45.78	77.24	-0.182	chlo
	Brara.H02787.1.p	1341	447	47255.7	9.3	42.93	74	-0.164	chlo
Brassica oleracea	Bol026691	1290	430	45763.9	9.05	50.13	75.95	-0.133	chlo
	Bol019787	1284	428	46913.6	8.9	48.27	78.55	-0.25	chlo
	Bol018129	1428	476	50586	9.16	51.23	67.98	-0.272	chlo
	Bol036771	1353	451	48071.5	9.24	47.33	68.78	-0.251	chlo
	Bol015600	1353	451	48674.3	8.8	46.28	78.23	-0.111	chlo
	Bol031030	1404	468	49821.8	9.18	52.82	67.05	-0.328	chlo
	Bol019590	1275	425	45688	9.54	46.73	76.16	-0.256	E.R.
	Bol023310	1320	440	48329.7	9.47	44.37	77.3	-0.191	chlo
	Bol022083	1341	447	47200.5	9.21	43.18	73.36	-0.181	chlo
Eutrema salsugineum	Thhalv10020590m	1482	494	52402.9	9.05	51.29	68.08	-0.287	chlo
	Thhalv10011462m	1380	460	49119	9.19	43.24	76.48	-0.103	chlo
	Thhalv10007581m	1383	461	49216.9	9.39	47.2	70.24	-0.231	cyto
	Thhalv10025288m	1272	424	45770.1	9.58	45.89	74.03	-0.307	E.R.
	Thhalv10013602m	1296	432	47679.6	9.02	46.06	79.19	-0.26	chlo
Carica papaya	evm.model.supercontig_160.13	1338	446	47993.6	9.41	47.05	72.15	-0.237	chlo
	evm.model.supercontig_20.84	828	276	30319	8.92	48.77	78.33	-0.075	chlo
	evm.model.supercontig_73.55	1287	429	46699.6	8.6	48.11	81.61	-0.154	chlo
	evm.model.supercontig_78.36	1254	418	46040.8	9.49	51.18	75.05	-0.259	cyto
Citrus sinensis	orange1.1g017474m	1113	371	40547.2	9.5	50.5	75.15	-0.275	cyto
	orange1.1g014188m	1287	429	47240.4	8.49	46.61	84.1	-0.131	chlo
	orange1.1g012226m	1404	468	50195.6	8.78	53.06	69.12	-0.292	chlo
Citrus clementina	Ciclev10008480m	1227	409	44956.5	9.86	54	76.72	-0.336	cyto
	Ciclev10031611m	1287	429	47240.4	8.49	46.61	84.1	-0.131	chlo
	Ciclev10028366m	1407	469	50386.8	8.87	52.77	68.14	-0.309	chlo
Cucumis sativus	Cucsa.116740.1	1263	421	45689.6	9.52	38.98	75.94	-0.152	cyto
	Cucsa.298570.1	1374	458	49117.4	9.37	50.95	67.69	-0.281	chlo
	Cucsa.312370.1	1332	444	47978.8	9.17	41.56	75.29	-0.214	chlo
	Cucsa.362550.1	1284	428	46940.6	8.76	49.12	80.65	-0.217	chlo
Cajanus cajan	XP_020212019.1	1347	449	48039.7	9.25	45.2	72.76	-0.199	chlo
	XP_020215760.1	1248	416	45216.9	9.45	54.4	73.12	-0.246	cyto
	XP_020217203.1	1215	405	43681.9	9.34	38.63	70.59	-0.182	chlo
	XP_020221193.1	1216	423	45943.8	9.97	52.69	76.31	-0.217	E.R.
	XP_020237133.1	1293	431	47272.3	8.37	48.64	83.71	-0.135	chlo
Glycine max	Glyma.04G087800.1.p	1371	457	48982.6	9.27	45.77	73.39	-0.216	chlo
	Glyma.08G032200.1.p	1272	424	45842.4	9.54	54.14	75	-0.285	E.R.
	Glyma.01G005800.1.p	1284	428	46616.5	9.7	48.67	76.36	-0.263	E.R
	Glyma.01G241200.1.p	1245	415	44556.6	9.07	39.33	71.45	-0.224	chlo
	Glyma.07G122800.1.p	1293	431	47349.4	8.63	44.57	83.92	-0.118	chlo
	Glyma.07G125800.1.p	1287	429	46653.8	9.79	51.36	79.79	-0.204	E.R.
	Glyma.05G225400.1.p	1216	423	45878.4	9.45	49.13	74.49	-0.296	cyto
	Glyma.06G089600.1.p	1368	456	48845.5	9.2	43.04	73.11	-0.217	chlo
	Glyma.03G099900.1.p	1296	432	47516.5	8.52	46.95	81.69	-0.139	chlo
Phaseolus vulgaris	Phvul.010G039800.1.p	1299	433	47403.4	8.51	47.54	83.79	-0.151	nucl
	Phvul.009G113400.1.p	1347	449	48279.2	9.24	44.81	73.39	-0.191	chlo
	Phvul.004G174300.1.p	1260	420	45613.2	9.82	51.49	76.43	-0.273	E.R.
	Phvul.002G307300.1.p	1257	419	45490.1	9.54	48.13	76.78	-0.232	cyto
	Phvul.002G049700.1.p	1248	416	44744.9	8.98	37.32	72.67	-0.206	cyto
Physcomitrella patens	Pp3c5_6730V3.1.p	1326	442	47553.5	8.94	50.32	80.32	-0.107	chlo
	Pp3c6_18500V3.1.p	1326	442	47748.8	9.36	55.88	81.61	-0.166	chlo
	Pp3c16_2850V3.1.p	1317	439	46928.8	9.55	48.58	78.18	-0.155	chlo
Selaginella moellendorffii	440968	1416	472	50482.9	9.26	52.58	72.08	-0.233	cyto
	111932	1305	435	46427.9	8.66	45.99	80.28	-0.078	chlo
	77561	1308	436	46452.9	9.38	46.14	73.8	-0.223	chlo
Musa acuminata	GSMUA_Achr4P20760_001	1110	370	41216	7.56	58.28	76.97	-0.34	chlo
	GSMUA_Achr4P08250_001	1944	648	69443.6	9.39	53.4	80.23	-0.133	plas
	GSMUA_Achr7P08070_001	1212	404	42434.4	10.07	49.16	76.16	-0.127	chlo
	GSMUA_Achr7P00780_001	1281	427	45256.2	9.18	45.24	69.63	-0.224	chlo
	GSMUA_Achr7P25030_001	1158	386	40853.7	9.41	50.17	77.82	-0.066	E.R.
	GSMUA_Achr9P06020_001	1173	391	41743.7	8.82	50.27	80.26	-0.072	E.R.
	GSMUA_Achr6P26420_001	1440	480	51063.4	9.24	60.09	80.6	-0.059	E.R.
	GSMUA_Achr10P28690_001	1260	420	44208.9	9.85	48.5	70.93	-0.26	chlo
	GSMUA_Achr5P01980_001	1185	395	41455.1	9.82	42.03	72.15	-0.215	chlo
Oryza sativa	LOC_Os08g06640.1	1317	439	47481.2	8.43	43.44	77.2	-0.194	chlo
	LOC_Os07g04150.1	1278	462	48466.6	9.53	47.29	73.33	-0.11	chlo
	LOC_Os01g53790.1	1338	446	46639	9.15	47.81	74.66	-0.104	E.R.
	LOC_Os03g56220.1	1332	444	46407.1	9.31	41.25	75.43	-0.07	chlo
Hordeum vulgare	HORVU0Hr1G003930.3	1371	457	48281.2	9.8	45.23	73.22	-0.132	chlo
	HORVU5Hr1G098720.1	1314	438	47555.2	9.23	38.43	77.17	-0.056	chlo
	HORVU6Hr1G073740.1	1329	443	46080.7	8.36	53.93	76.05	-0.197	chlo
Brachypodium distachyon	Brdisv1Adi-121001021m.p	1326	442	39666.9	9.14	38.37	75.11	-0.097	chlo
	Brdisv1Adi-121019040m.p	1134	378	34537.7	9.18	49.65	70	-0.151	chlo
	Brdisv1Adi-121030339m.p	975	325	6764.67	9.66	54.03	78.74	-0.151	chlo
	Brdisv1Adi-121044131m.p	198	66	28265.3	7.76	65.05	76.97	0.029	mito
	Brdisv1Adi-121045098m.p	792	264	47028.3	9.6	41.82	66.86	-0.327	chlo
Sorghum bicolor	Sobic.003G290600.1.p	1350	450	47652.3	9.17	51.22	77	-0.069	E.R.
	Sobic.007G054100.2.p	1329	443	45560.1	8.4	50.83	78.26	-0.158	nucl
	Sobic.001G074400.1.p	1308	436	20769.5	9.07	41.18	75.94	-0.117	chlo
	Sobic.006G174050.1.p	570	190	49162.2	10.88	66.65	62.16	-0.667	chlo
	Sobic.002G026200.1.p	1410	470	6245.22	9.96	51.01	71.04	-0.151	chlo
Zea mays	GRMZM2G008082_P01	177	59	45753.3	6.53	48.96	102.37	0.346	chlo
	GRMZM5G827174_P01	1365	455	47542.5	10	54.69	74.13	-0.014	chlo
	GRMZM2G148831_P01	1341	447	47175.9	9.73	53.67	74.54	-0.151	chlo
	GRMZM2G113682_P01	1314	438	47217.9	8.21	51.62	78.72	-0.143	cyto
	GRMZM2G427697_P02	2175	725	77511.5	9.85	45.84	76.46	-0.221	chlo
	GRMZM2G046346_P01	678	226	24016	5.53	39.27	75.62	-0.129	nucl
	GRMZM2G078210_P01	1341	447	46925.4	9.43	52.55	76.89	-0.084	E.R.
	GRMZM2G313327_P01	918	306	32984.3	8.69	61.67	73.79	-0.235	nucl
	GRMZM2G446213_P01	1317	439	45939.7	9.32	46.2	78.29	-0.056	chlo
Ananas comosus	Aco021444.1	357	119	12792.3	4.77	37.45	76.3	-0.22	pero
	Aco008622.1	1065	355	37923.8	9.39	54.52	68.48	-0.299	mito
	Aco005639.1	1347	449	46623.9	9.7	47.83	74.23	-0.115	cyto
	Aco013162.1	1308	436	47522.4	8.85	47.35	77.16	-0.263	cyto
Elaeis guineensis	XP_010915009.1	1344	448	46997.3	9.09	45.77	74.22	-0.091	E.R.
	XP_010924447.1	1323	441	47140.6	8.84	50.7	75.58	-0.133	E.R.
	XP_010941977.1	1326	442	47133.9	9.61	41.86	73.48	-0.119	chlo
	XP_010943312.1	1326	442	46776.4	9.6	42.2	70.38	-0.182	chlo
	XP_019701887.1	1296	432	47177.9	8.97	42.46	77.89	-0.234	chlo
	XP_029120365.1	1344	448	46997.3	9.09	45.77	74.22	-0.091	E.R.
Zostera marina	Zosma11g00700.1	1275	425	46960.9	9.12	48.58	83.88	-0.239	nucl
	Zosma256g00100.1	1395	465	50296.2	9.07	43.63	69.33	-0.316	chlo
	Zosma183g00300.1	1668	556	61065.2	5.28	44.93	75.7	-0.378	chlo
Spirodela polyrhiza	Spipo0G0013600	1326	442	47525.2	8.74	58.81	76.61	-0.214	chlo
	Spipo24G0002700	1365	455	48645.6	9.79	49.59	73.54	-0.285	chlo
Picea abies	MA_962286g0010	462	154	47793.4	9.14	40.14	94.94	0.051	chlo
	MA_7826075g0010	273	91	16805.5	5.13	35.99	84.62	0.01	chlo
	MA_7651685g0010	480	160	9837.3	9.28	40.17	82.31	-0.056	mito
	MA_60392g0020	465	155	17429.2	8.1	36.05	71.03	-0.223	nucl
	MA_204386g0010	672	224	16844.2	9.15	38.15	71.79	-0.35	chlo
	MA_178396g0010	465	155	24366.9	9.22	46.52	93.61	0	nucl
	MA_100461g0010	387	129	17179	8.88	50.76	100.39	0.14	mito
	MA_89690g0010	1161	387	14344.7	7.74	53.91	73.57	-0.262	nucl
	MA_5978g0020	1380	460	42185.6	8.42	53.07	79.52	-0.125	chlo
	MA_25897g0010	1332	444	49726.7	8.57	42.35	79.01	-0.114	chlo
	MA_23754g0010	1233	411	48255.2	9.69	49.37	78.93	-0.249	chlo
Pinus taeda	PITA_000094250-RA	567	189	44837.5	6.95	38.61	66.08	-0.135	nucl
	PITA_000082256-RA	525	175	20251.1	8.98	44.08	74.17	-0.247	chlo
	PITA_000013606-RA	1293	431	19233	9.4	48.99	83.69	-0.1	chlo
	PITA_000068595-RA	1326	442	46817.7	9.39	50.54	76.72	-0.251	chlo
	PITA_000026902-RA	207	69	48434.6	8.25	58.55	77.68	-0.429	pero
	PITA_000027881-RA	1068	356	7509.57	4.5	49.5	69.27	-0.471	nucl
	PITA_000027880-RA	726	242	39879.2	8.24	45.52	70.99	-0.28	golg
	PITA_000017885-RA	1329	443	26410.1	8.66	45.67	80.93	-0.1	chlo
	PITA_000072609-RA	1302	434	48126.1	8.66	45.64	77.97	-0.183	chlo
	PITA_000036082-RA	1329	443	46798.2	9.27	36.59	82.98	-0.189	chlo
	PITA_000053106-RA	633	211	48479.9	9.65	40.29	94.27	-0.156	nucl
	PITA_000043722-RA	189	63	24077.2	9.3	37.33	97.3	0.229	chlo
	PITA_000006804-RA	243	81	7032.33	6.49	62.64	102.22	-0.08	cyto
	PITA_000041402-RA	408	136	9432.02	5.69	43.77	72.43	-0.11	nucl
	PITA_000010612-RA	441	147	14658.6	6.64	44.45	119.25	0.34	chlo
	PITA_000031609-RA	528	176	16488.4	5.73	34.34	84.66	0.138	chlo
	PITA_000033412-RA	402	134	19043	5.85	39.89	79.25	-0.063	chlo
	PITA_000068896-RA	861	287	14483.4	8.89	44.59	83.17	-0.219	chlo
	PITA_000019711-RA	291	97	31034.7	5.53	36.98	85.26	0.086	extr
	PITA_000021796-RA	576	192	10829.5	6.14	51.95	93.85	-0.042	nucl
	PITA_000089113-RA	549	183	21171.1	5.76	31.24	75.52	-0.251	extr
	PITA_000027241-RA	462	154	20335.2	7.89	54.22	94.87	0.085	nucl
	PITA_000078333-RA	345	115	17161.9	8.28	50.45	86.43	0.051	cyto
Amborella trichopoda	evm_27.model.AmTr_v1.0_scaffold00056.140	888	296	12550.5	9.46	42.7	74.7	-0.334	chlo
	evm_27.model.AmTr_v1.0_scaffold00056.139	543	181	32633.5	9.61	52.64	83.43	-0.15	chlo
	evm_27.model.AmTr_v1.0_scaffold00033.73	1362	454	20162.5	9.28	51.94	73.04	-0.166	chlo
Aquilegia coerulea	Aqcoe7G145300.1.p	1254	418	48605.6	9	41.72	72.78	-0.269	chlo
	Aqcoe4G108000.1.p	624	208	45522.9	9.15	34.07	80.62	-0.059	chlo
	Aqcoe6G162600.1.p	1503	501	22921.5	9.24	44.72	63.03	-0.475	nucl
Capsicum annuum	XP_016568956.1	1863	621	46974.4	8.58	43.8	70.48	-0.255	chlo
	XP_016543542.1	1290	430	66503.1	8.45	51.97	82.07	-0.166	chlo
	XP_016543533.1	1620	540	47045.9	8.72	59.68	81.63	-0.141	chlo
	XP_016543527.1	1290	430	58998.7	8.45	51.97	82.07	-0.166	chlo
	XP_016543523.1	1620	540	47045.9	8.72	59.68	81.63	-0.141	chlo
	XP_016543514.1	1290	430	58998.7	8.45	51.97	82.07	-0.166	chlo
	XP_016540376.1	1587	529	47045.9	9.34	50.33	77.64	-0.13	cyto
	XP_016539396.1	1317	439	57841.7	8.67	39.28	73.51	-0.249	nucl
Solanum tuberosum	PGSC0003DMP400031422	915	305	47012.2	6.32	37.03	71.97	-0.162	chlo
	PGSC0003DMP400008834	1344	448	32203.2	9.05	45.95	75.49	-0.211	chlo
	PGSC0003DMP400043748	1287	429	48410.1	8.9	50.88	87.53	-0.124	chlo
	PGSC0003DMP400000697	1269	423	47439.6	9.45	38.97	77.02	-0.142	E.R.
	PGSC0003DMP400009107	1293	431	45921.8	8.65	38.85	73.92	-0.245	nucl
	PGSC0003DMP400054200	1290	430	46398.5	8.45	49.86	80.93	-0.193	chlo
Lactuca sativa	Last_1_v5_gn_8_87260.1	1266	422	47094.9	9.45	41.93	79.03	-0.192	nucl
	Lsat_1_v5_gn_6_108181.1	4014	1338	45922.9	9.55	41.3	75.45	-0.155	chlo
	Lsat_1_v5_gn_9_113841.1	1305	435	143787	8.55	38.35	69.63	-0.374	cyto
	Lsat_1_v5_gn_7_84461.1	1314	438	47156.2	8.23	32.2	69.82	-0.307	nucl
	Lsat_1_v5_gn_7_33221.1	1287	429	46997.8	8.86	54.56	76.81	-0.332	chlo
Daucus carota	DCAR_021932	1377	459	47791.6	8.92	40.36	71.96	-0.314	nucl
	DCAR_012831	1344	448	50275.5	9.21	32.52	71.79	-0.277	chlo
	DCAR_015745	1269	423	47989.4	9.04	55.06	80.28	-0.245	chlo
	DCAR_012025	1287	429	46586.4	9.49	39.7	79.72	-0.077	chlo
	DCAR_028647	1272	424	46846	9.57	31.02	77	-0.156	cyto
	DCAR_001868	4968	1656	46127.8	9.25	41.21	71.04	-0.358	nucl
Beta vulgaris	EL10Ac8g18358.1	1278	426	181448	9.18	48.43	77.35	-0.236	cyto
	EL10Ac1g02329.1	1383	461	46333.4	9.35	37.36	71.24	-0.349	chlo
	EL10Ac9g22167.1	1437	479	49919.6	9.26	38.11	66.16	-0.363	nucl
Salix purpurea	Sapur.009G065700.1.p	1341	447	51337.1	8.92	44.84	72.17	-0.308	chlo
	Sapur.013G074100.1.p	1287	429	48613.4	8.63	45.13	82.05	-0.183	chlo
	Sapur.016G171900.1.p	1350	450	47073.9	8.83	47.83	74.47	-0.336	chlo
	Sapur.002G091000.1.p	1335	445	49295.1	9.16	38.88	71.62	-0.313	nucl
Populus trichocarpa	Potri.013G071000.2.p	1284	428	48262.8	8.64	47.23	85	-0.143	chlo
	Potri.005G150100.1.p	1344	448	46945.9	9.22	48.74	75.71	-0.223	chlo
	Potri.001G288900.1.p	1341	447	48272	8.57	47.72	70.18	-0.375	nucl
	Potri.002G112600.1.p	1335	445	48994.7	9.2	41.56	72.92	-0.3	chlo
	Potri.009G084000.1.p	1347	449	48233.8	8.96	43.66	73.34	-0.321	nucl
Ricinus communis	30170.m013639	1323	441	48837.4	9.41	38.76	76.73	-0.229	chlo
	30148.m001418	1281	427	48007.7	8.52	47.58	77.87	-0.207	chlo
	30099.m001665	1344	448	47095	8.98	45.68	71.36	-0.301	chlo
	29912.m005358	1263	421	48988.6	9.45	42.29	77.81	-0.2	cyto
Manihot esculenta	Manes.08G156700.3.p	1287	429	45562.5	9.23	50.56	79.32	-0.229	chlo
	Manes.03G028600.1.p	1257	419	47244.2	9.37	44.61	81.41	-0.177	cyto
	Manes.07G055840.1.p	1359	453	45541.3	9.16	49.56	72.3	-0.275	chlo
	Manes.07G051500.1.p	1359	453	49452.3	9.16	49.56	72.3	-0.275	chlo
	Manes.16G107200.1.p	1257	419	49452.3	9.43	44.71	76.73	-0.22	cyto
	Manes.18G052400.1.p	1347	449	45680.3	9.28	44.98	71.22	-0.282	chlo
	Manes.09G133000.2.p	1284	428	48520	8.53	49.8	81.54	-0.201	chlo
	Manes.10G088000.1.p	1368	456	47224	9.11	48.34	72.7	-0.31	chlo
Linum usitatissimum	Lus10034991	1299	433	49781.5	9.74	50.71	76.97	-0.217	cyto
	Lus10032807	1362	454	46903.8	9.28	50.67	69.19	-0.349	chlo
	Lus10012933	993	331	49107.7	9.62	55.77	70.06	-0.314	chlo
	Lus10012451	1446	482	36063.2	9.32	54.06	72.22	-0.24	nucl
	Lus10020509	1554	518	51870.7	9.15	49.35	71.7	-0.252	nucl
Fragaria vesca	gene11339-v1.0-hybrid.t1	1263	421	55660.1	9.61	40.41	70.62	-0.34	cyto
	gene38169-v2.0.a2-hybrid.t1	1299	433	46276	8.32	52.28	80.44	-0.168	chlo
	gene26926-v2.0.a2-hybrid.t1	1359	453	47324.2	9.36	41.1	74.66	-0.197	chlo
	gene01787-v2.0.a2-hybrid.t1	1314	438	48455.2	9.29	47.18	70.8	-0.206	nucl
Prunus mume	XP_016650282.1	1302	434	54052.5	8.39	46.41	79.35	-0.186	chlo
	XP_008242466.1	1260	420	47606.5	9.46	43.19	73.1	-0.286	cyto
	XP_008236238.1	1263	421	45887.4	9.15	50.87	68.08	-0.256	nucl
	XP_008232196.1	1302	434	44941.9	8.39	46.41	79.35	-0.186	chlo
	XP_008232195.1	1302	434	47606.5	8.39	46.41	79.35	-0.186	chlo
	XP_008219142.1	1341	447	47606.5	9.31	37.69	75.44	-0.241	chlo
Prunus persica	Prupe.1G544000.1.p	1341	447	48065.7	9.27	38.25	75.44	-0.234	chlo
	Prupe.7G217400.1.p	1260	420	48081.8	9.5	41.56	72.38	-0.304	cyto
	Prupe.8G152100.1.p	1305	435	45980.5	8.89	48.29	69.68	-0.239	nucl
	Prupe.2G106000.1.p	1302	434	46540.7	8.39	45.44	79.35	-0.182	chlo
Malus domestica	MD07G1081000	1302	434	47582.5	8.33	42.66	78.5	-0.207	chlo
	MD05G1108400	1455	485	47426.3	9.34	51.77	72.19	-0.3	chlo
	MD08G1211700	1332	444	51878.6	9.22	43.75	70.92	-0.273	nucl
	MD08G1106400	336	112	47694.9	9.47	30.19	102.77	0.218	nucl
	MD02G1232700	1311	437	12066.2	8.56	46.24	77.71	-0.193	chlo
	MD02G1068200	1254	418	48050.1	9.46	40.5	74.4	-0.288	E.R.
	MD15G1395200	1332	444	45530	9.41	43.91	75.09	-0.245	chlo
	MD15G1199800	1254	418	47781.4	9.57	42.35	73.44	-0.322	cyto
Lotus japonicus	Lj4g0014522.1	1275	425	45585.1	9.37	49.34	74.12	-0.257	nucl
	Lj2g0013297.1	1260	420	45970.5	9.77	49.11	74.5	-0.238	nucl
	Lj3g0015252.1	1290	430	45679.7	8.74	51.59	82.3	-0.175	nucl
	Lj1g0027477.1	1215	405	47383.4	8.86	40.19	70.3	-0.287	cyto
	Lj1g0017519.1	1359	453	43959.1	9.06	44.09	72.32	-0.204	chlo
Cicer arietinum	Ca_05002	1359	453	48301.9	9.21	42.17	71.21	-0.239	chlo
	Ca_15509	1029	343	48553.2	9.92	60.8	69.62	-0.405	nucl
	Ca_11898	1260	420	37895.2	8.81	39.6	71.05	-0.275	cyto
	Ca_11792	1287	429	45642.9	9.18	49.15	85.71	-0.186	chlo
	Ca_05916	1269	423	47311.4	9.49	53.86	80.19	-0.191	nucl
Trifolium pratense	Tp57577_TGAC_v2_mRNA24272	1197	399	46223	9.65	52.08	79.65	-0.157	chlo
	Tp57577_TGAC_v2_mRNA17981	1296	432	42800	8.84	50.04	83.06	-0.22	chlo
	Tp57577_TGAC_v2_mRNA8574	1254	418	47446.4	8.73	36.45	71.82	-0.238	cyto
	Tp57577_TGAC_v2_mRNA34636	1215	405	45290.4	10.45	44.37	66.64	-0.277	nucl
	Tp57577_TGAC_v2_mRNA12913	1362	454	40750	9.31	42.99	73.88	-0.181	chlo
Medicago truncatula	Medtr6g090060.1	1269	423	48549.3	9.42	54.1	74.42	-0.269	nucl
	Medtr5g005420.1	1251	417	46389.1	8.65	34.11	70.1	-0.237	nucl
	Medtr8g102270.1	1092	364	45063.2	9.22	51.67	79.26	-0.145	chlo
	Medtr8g009770.2	1299	433	39994.9	8.93	50.69	84.9	-0.164	chlo
	Medtr3g110630.1	1362	454	47442.5	9.24	37.93	71.72	-0.235	chlo
Gossypium raimondii	Gorai.001G009800.1	1461	487	48667.3	9.52	49.2	68.44	-0.368	nucl
	Gorai.005G263000.1	1332	444	53283.1	9.27	47.43	66.06	-0.307	nucl
	Gorai.002G213400.1	1392	464	47808.1	9.13	51.24	66.16	-0.326	chlo
	Gorai.007G347500.1	1296	432	49971.5	9.05	42.56	83.77	-0.157	chlo
	Gorai.007G249900.1	1296	432	47567.8	8.66	41.87	81.27	-0.159	chlo
	Gorai.009G224000.1	1341	447	47425.5	9.61	46.2	72.64	-0.283	chlo
	Gorai.009G028600.1	1254	418	48465.2	9.5	48.08	73.68	-0.271	E.R.
	Gorai.010G029500.1	1350	450	45590.4	9.4	47.3	72.8	-0.288	chlo
Eucalyptus grandis	Eucgr.I02507.1.p	1224	408	48916.5	9.1	56.27	74.53	-0.288	chlo
	Eucgr.L02955.1.p	600	200	43726.4	8.71	40.34	72.65	-0.254	mito
	Eucgr.F02199.1.p	1392	464	21745.9	8.92	47.29	67.05	-0.183	chlo
	Eucgr.C03707.1.p	1257	419	48636	9.63	45.99	76.35	-0.201	chlo
	Eucgr.E01747.1.p	1293	431	44995.7	8.87	44.52	77.15	-0.281	chlo
Nelumbo nucifera	XP_010249469.1	1251	417	47572.3	9.59	43.19	76.91	-0.204	nucl
	XP_010245617.1	1326	442	45460	9.23	43.93	70.57	-0.276	chlo
	XP_010266416.1	1293	431	47166.9	9.14	47.96	75.17	-0.278	chlo
	XP_010266417.1	1293	431	47166.9	9.14	47.96	75.17	-0.278	chlo
	XP_010266418.1	1293	431	47166.9	9.14	47.96	75.17	-0.278	chlo
	XP_010266419.1	1293	431	47166.9	9.14	47.96	75.17	-0.278	chlo
	XP_010266771.1	1344	448	48490.1	9.41	47.51	70.74	-0.274	chlo
	XP_010267102.1	1251	417	45789.3	9.81	48.41	70.34	-0.312	nucl
	XP_010275162.1	1296	432	47558.6	9.49	44.9	79.91	-0.251	nucl
Vitis vinifera	VIT_203s0088g00620.1	1269	423	46071.4	9.32	56.59	71.65	-0.267	cyto
	VIT_218s0001g08320.1	1341	447	47959.6	9.31	38.51	72.19	-0.226	chlo
	VIT_215s0024g00820.2	1290	430	46915.7	8.49	54.14	80.56	-0.173	chlo
	VIT_211s0016g02920.1	1251	417	45636.3	9.65	48.42	77.12	-0.226	cyto
AVERAGE		1232.35	411.02	44430	8.95123	46.6998	76.0329	-0.208149

## Sheet: Sheet2
								XP_016650282.1	1302	434	54052.5	8.39	46.41	79.35	-0.186	chlo
